# Supplementary material for: Cooperative treatment effectiveness of ATR and HSP90 inhibition in Ewing’s sarcoma cells
Source: Cell Biosci. 2021 Mar 20;11:57. doi: 10.1186/s13578-021-00571-y (PMC7981928; doi:10.1186/s13578-021-00571-y)
Supplement: Supplementary file 11 — Additional file 11: File S1. Proteome alterations in A673 cells induced by AUY922, VE821 and AUY-VE. [file 13578_2021_571_MOESM11_ESM.xls]

## Sheet: all (no cutoff)
© 2000-2020 QIAGEN. All rights reserved.			AUY922		VE821		AUY-VE
Symbol	Entrez Gene Name	GenPept/UniProt/Swiss-Prot Accession/UniProt/Swiss-Prot Accession	Expr Log Ratio	Expr False Discovery Rate (q-value)	Expr Log Ratio	Expr False Discovery Rate (q-value)	Expr Log Ratio	Expr False Discovery Rate (q-value)	Location	Type(s)	Biomarker Application(s)	Drug(s)	Entrez Gene ID for Human	Entrez Gene ID for Mouse	Entrez Gene ID for Rat
A2M	alpha-2-macroglobulin	P01023	0.49	0.19	-0.1	0.531	0.525	0.299	Extracellular Space	transporter			2	232345	24153|100911545
AAAS	aladin WD repeat nucleoporin	Q9NRG9	-0.772	0.0085	0.2	0.0214	-0.405	0.027	Nucleus	other			8086	223921	300259
AACS	acetoacetyl-CoA synthetase	Q86V21	-0.085	0.484	0.06	0.542	0.009	0.218	Cytoplasm	enzyme			65985	78894	65984
AAGAB	alpha and gamma adaptin binding protein	Q6PD74	-0.23	0.259	-0.331	0.15	-0.879	0.0241	Cytoplasm	other			79719	66939	171435
AAK1	AP2 associated kinase 1	Q6ZSR9	-0.007	0.425	0.186	0.0679	0.044	0.486	Cytoplasm	kinase			22848	269774	500244
AAMP	angio associated migratory cell protein	Q13685	-0.216	0.403	-0.023	0.481	0.125	0.564	Plasma Membrane	other			14	227290	301512
AAR2	AAR2 splicing factor	Q9Y312	-0.024	0.211	0.126	0.388	-0.049	0.202	Other	other			25980	68295	296312
AARS1	alanyl-tRNA synthetase 1	P49588	-0.34	0.26	-0.111	0.244	-0.282	0.0104	Cytoplasm	enzyme			16	234734	292023
AARS2	alanyl-tRNA synthetase 2, mitochondrial	Q5JTZ9	0.065	0.345	0.155	0.364	0.232	0.236	Cytoplasm	enzyme			57505	224805	301254
AARSD1	alanyl-tRNA synthetase domain containing 1	Q9BTE6	-0.062	0.4	0.135	0.36	-0.456	0.547	Nucleus	enzyme			80755	69684	619440
AASDHPPT	aminoadipate-semialdehyde dehydrogenase-phosphopantetheinyl transferase	Q9NRN7	-0.341	0.17	-0.293	0.129	-0.369	0.0202	Cytoplasm	enzyme			60496	67618	300328
AASS	aminoadipate-semialdehyde synthase	Q9UDR5	0.43	3.82e-12	0.049	0.44	0.495	2.11e-24	Cytoplasm	enzyme			10157	30956	296925
AATF	apoptosis antagonizing transcription factor	Q9NY61	-0.11	0.0732	-0.003	0.271	0.056	0.407	Nucleus	transcription regulator			26574	56321	114512
ABAT	4-aminobutyrate aminotransferase	P80404	0.602	0.0825	0.214	0.486	0.846	0.0141	Cytoplasm	enzyme		theophylline/tretinoin/valproic acid,valproic acid,vigabatrin	18	268860	81632
ABCB6	ATP binding cassette subfamily B member 6 (Langereis blood group)	Q9NP58	0.259	0.0279	0.299	0.311	0.585	0.00403	Cytoplasm	transporter			10058	74104	140669
ABCB7	ATP binding cassette subfamily B member 7	O75027	0.109	0.0857	0.025	0.487	0.208	0.00187	Cytoplasm	transporter	unspecified application		22	11306	302395
ABCB8	ATP binding cassette subfamily B member 8	Q9NUT2	0.018	0.494	0.078	0.245	0.237	0.0115	Cytoplasm	transporter			11194	74610	362302
ABCB10	ATP binding cassette subfamily B member 10	Q9NRK6	0.076	0.35	-0.076	0.486	0.059	0.472	Cytoplasm	transporter			23456	56199	361439
ABCC1	ATP binding cassette subfamily C member 1	P33527	-0.173	0.293	-0.198	0.382	-0.087	0.343	Plasma Membrane	transporter	prognosis	sulfinpyrazone	4363	17250	24565
ABCC4	ATP binding cassette subfamily C member 4	O15439	0.064	0.177	0.007	0.45	0.264	0.00458	Plasma Membrane	transporter	prognosis		10257	239273	170924
ABCD1	ATP binding cassette subfamily D member 1	P33897	0.234	0.365	0.029	0.451	0.402	0.0973	Plasma Membrane	transporter			215	11666	363516
ABCD3	ATP binding cassette subfamily D member 3	P28288	0.052	0.234	0.12	0.392	0.035	0.488	Cytoplasm	transporter			5825	19299	25270
ABCD4	ATP binding cassette subfamily D member 4	O14678	0.344	0.17	0.034	0.52	0.427	0.219	Cytoplasm	transporter			5826	19300	299196
ABCE1	ATP binding cassette subfamily E member 1	P61221	-0.329	1.05e-08	-0.173	0.0913	-0.511	1.57e-10	Cytoplasm	transporter			6059	24015	361390
ABCF1	ATP binding cassette subfamily F member 1	Q8NE71	-0.104	0.537	0.045	0.27	-0.068	0.332	Cytoplasm	transporter			23	224742	85493
ABCF2	ATP binding cassette subfamily F member 2	Q9UG63	-0.486	1.99e-16	0.044	0.0271	-0.386	8.21e-15	Cytoplasm	transporter			10061	27407
ABCF3	ATP binding cassette subfamily F member 3	Q9NUQ8	0.223	0.56	-0.035	0.495	-0.2	0.562	Other	transporter			55324	27406	287982
ABHD6	abhydrolase domain containing 6	Q9BV23	-0.392	0.0159	-0.011	0.408	-0.278	0.515	Cytoplasm	enzyme			57406	66082	305795
ABHD10	abhydrolase domain containing 10	Q9NUJ1	0.185	0.0218	0.072	0.52	0.337	0.000245	Cytoplasm	enzyme			55347	213012	303953
ABHD11	abhydrolase domain containing 11	Q8NFV4	-0.082	0.0542	-0.075	0.00466	-0.132	0.0028	Cytoplasm	enzyme			83451	68758	360831
ABHD12	abhydrolase domain containing 12	Q8N2K0	-0.425	0.11	0.017	0.317	-0.03	0.433	Plasma Membrane	enzyme			26090	76192	499913
ABHD13	abhydrolase domain containing 13	Q7L211	-0.868	0.323	-0.671	0.328	-0.479	0.528	Other	peptidase			84945	68904	306630
ABHD14B	abhydrolase domain containing 14B	Q96IU4	0.208	0.499	-0.203	0.309	-0.261	0.355	Cytoplasm	enzyme			84836	76491	300983
ABHD16A	abhydrolase domain containing 16A	O95870	0.257	0.00083	0.084	0.446	0.437	1.62e-06	Other	other			7920	193742	361796
ABHD17A	abhydrolase domain containing 17A	Q96GS6	-0.375	0.158	0.039	0.297	-0.485	0.092	Plasma Membrane	enzyme			81926	216169	299617
ABHD17B	abhydrolase domain containing 17B	Q5VST6	-0.136	0.26	-0.183	0.327	-0.792	0.00722	Plasma Membrane	peptidase			51104	226016	309399
ABI1	abl interactor 1	Q8IZP0	-0.025	0.557	0.112	0.172	0.091	0.239	Cytoplasm	other			10006	11308	79249
ABI2	abl interactor 2	Q9NYB9	-0.003	0.135	-0.2	0.273	-0.06	0.428	Cytoplasm	other			10152	329165	286928
ABL1	ABL proto-oncogene 1, non-receptor tyrosine kinase	P00519	0.078	0.388	0.4	0.233	-0.318	0.225	Nucleus	kinase	efficacy,response to therapy,unspecified application	bosutinib,bosutinib/hydroxyurea/ponatinib,clofarabine/cyclophosphamide/etoposide/imatinib,cyclophosphamide/daunorubicin/imatinib/prednisolone/vincristine,cyclophosphamide/daunorubicin/imatinib/prednisone/vincristine,cytarabine/etoposide/imatinib/mitoxantrone,cytarabine/filgrastim/fludarabine phosphate/imatinib,cytarabine/imatinib,dasatinib,dasatinib/nilotinib,dexamethasone/imatinib,dexamethasone/…	25	11350	311860|100909750
ABRACL	ABRA C-terminal like	Q9P1F3	-0.956	0.444	-0.38	0.36	-1.389	0.0852	Other	other			58527	73112	685045
ABRAXAS2	abraxas 2, BRISC complex subunit	Q15018	-0.099	0.462	0.21	0.188	-0.093	0.504	Nucleus	other			23172	109359	293570
ABT1	activator of basal transcription 1	Q9ULW3	-0.251	0.0235	-0.169	0.241	0.024	0.291	Nucleus	transcription regulator			29777	30946	306960
ACAA1	acetyl-CoA acyltransferase 1	P09110	0.284	0.00809	0.119	0.0509	0.573	0.0926	Cytoplasm	enzyme	unspecified application	trimetazidine	30	113868	24157|501072
ACAA2	acetyl-CoA acyltransferase 2	P42765	0.002	0.0245	0.152	0.177	0.018	0.459	Cytoplasm	enzyme	unspecified application		10449	52538	170465
ACACA	acetyl-CoA carboxylase alpha	Q13085	-0.333	0.391	-0.07	0.186	-0.384	0.565	Cytoplasm	enzyme			31	107476	60581
ACAD8	acyl-CoA dehydrogenase family member 8	Q9UKU7	-0.212	0.501	-0.192	0.395	0.074	0.404	Cytoplasm	enzyme			27034	66948	367196
ACAD9	acyl-CoA dehydrogenase family member 9	Q9H845	-0.006	0.201	0.1	0.0223	0.188	0.000321	Cytoplasm	enzyme			28976	229211	294973
ACAD10	acyl-CoA dehydrogenase family member 10	Q6JQN1	-0.015	0.518	-0.091	0.559	0.176	0.0676	Cytoplasm	enzyme			80724	71985
ACADM	acyl-CoA dehydrogenase medium chain	P11310	-0.389	0.476	-0.292	0.133	-0.222	0.48	Cytoplasm	enzyme	unspecified application		34	11364	24158
ACADSB	acyl-CoA dehydrogenase short/branched chain	P45954	0.11	0.546	0.053	0.551	0.232	0.277	Cytoplasm	enzyme			36	66885	25618
ACADVL	acyl-CoA dehydrogenase very long chain	P49748	0.146	0.00747	-0.132	0.185	0.29	0.0138	Cytoplasm	enzyme	unspecified application		37	11370	25363
ACAP1	ArfGAP with coiled-coil, ankyrin repeat and PH domains 1	Q15027	0.08	0.194	-0.377	0.036	-0.15	0.227	Plasma Membrane	other			9744	216859	287443
ACAP2	ArfGAP with coiled-coil, ankyrin repeat and PH domains 2	Q15057	0.274	0.318	-0.251	0.34	-0.278	0.445	Nucleus	other			23527	78618	619382
ACAT1	acetyl-CoA acetyltransferase 1	P24752	0.052	0.0392	0.147	0.0927	0.111	0.035	Cytoplasm	enzyme	unspecified application		38	110446	25014
ACAT2	acetyl-CoA acetyltransferase 2	Q9BWD1	-0.159	0.317	-0.226	0.203	-0.024	0.00645	Cytoplasm	enzyme			39	110460|224530	308100|365096
ACBD3	acyl-CoA binding domain containing 3	Q9H3P7	0.287	0.1	0.096	0.18	0.595	0.000494	Cytoplasm	other			64746	170760	289312
ACBD5	acyl-CoA binding domain containing 5	Q5T8D3	0.08	0.451	-0.161	0.219	0.472	0.0284	Nucleus	other			91452	74159	307170|679565|100910957
ACBD6	acyl-CoA binding domain containing 6	Q9BR61	-0.2	0.254	-0.031	0.422	-0.459	0.0169	Cytoplasm	other			84320	72482	289125
ACIN1	apoptotic chromatin condensation inducer 1	Q9UKV3	0.24	0.0049	0.094	0.197	0.419	0.094	Nucleus	enzyme			22985	56215	305884
ACLY	ATP citrate lyase	P53396	-0.101	0.417	-0.199	0.00833	-0.343	4.94e-06	Cytoplasm	enzyme	unspecified application		47	104112	24159
ACO1	aconitase 1	P21399	-0.187	0.275	-0.19	0.0433	-0.353	0.00237	Cytoplasm	enzyme			48	11428	50655
ACO2	aconitase 2	Q99798	-0.077	0.201	-0.228	0.229	-0.028	0.173	Cytoplasm	enzyme			50	11429	79250
ACOT1	acyl-CoA thioesterase 1	Q86TX2	0.346	0.000725	0.03	0.308	0.446	7.96e-08	Cytoplasm	enzyme			641371	171281	314304
ACOT2	acyl-CoA thioesterase 2	P49753	-0.216	0.501	-0.088	0.311	-0.254	0.53	Cytoplasm	enzyme			10965	171210	192272
ACOT7	acyl-CoA thioesterase 7	O00154	0.24	0.00859	0.003	0.154	0.021	0.412	Cytoplasm	enzyme			11332	70025	26759
ACOT8	acyl-CoA thioesterase 8	O14734	0.383	0.146	0.202	0.176	0.115	0.381	Cytoplasm	enzyme			10005	170789	170588
ACOT9	acyl-CoA thioesterase 9	Q9Y305	0.229	0.000148	0.023	0.555	0.297	0.00017	Cytoplasm	enzyme			23597	56360|64833	302640
ACOT13	acyl-CoA thioesterase 13	Q9NPJ3	0.14	0.22	0.051	0.229	0.205	0.297	Cytoplasm	enzyme			55856	66834	291135
ACOX1	acyl-CoA oxidase 1	Q15067	0.416	0.079	0.114	0.499	0.574	9.31e-10	Cytoplasm	enzyme			51	11430	50681
ACOX3	acyl-CoA oxidase 3, pristanoyl	O15254	0.567	0.0793	0.504	0.408	0.722	0.336	Cytoplasm	enzyme			8310	80911	83522
ACP1	acid phosphatase 1	P24666	0.188	0.0175	-0.01	0.512	0.074	0.394	Cytoplasm	phosphatase			52	11431
ACP2	acid phosphatase 2, lysosomal	P11117	0.068	0.533	0.135	0.202	0.227	0.436	Cytoplasm	phosphatase			53	11432	24162
ACPP	acid phosphatase, prostate	P15309	-0.129	0.423	-0.064	0.172	0.051	0.0315	Extracellular Space	phosphatase	efficacy,unspecified application		55	56318	56780
ACSF2	acyl-CoA synthetase family member 2	Q96CM8	1.408	0.108	-0.09	0.267	0.3	0.46	Cytoplasm	enzyme			80221	264895	619561
ACSF3	acyl-CoA synthetase family member 3	Q4G176	0.294	0.03	0.001	0.485	0.232	0.0505	Cytoplasm	enzyme			197322	257633	498962
ACSL3	acyl-CoA synthetase long chain family member 3	O95573	-0.144	0.143	-0.036	0.493	-0.02	0.468	Cytoplasm	enzyme			2181	74205	114024
ACSL4	acyl-CoA synthetase long chain family member 4	O60488	0.189	0.00313	0.169	0.0201	0.435	1.74e-05	Cytoplasm	enzyme			2182	50790	113976
ACSS2	acyl-CoA synthetase short chain family member 2	Q9NR19	0.212	0.27	-0.409	0.169	-0.152	0.394	Cytoplasm	enzyme			55902	60525	311569
ACSS3	acyl-CoA synthetase short chain family member 3	Q9H6R3	0.143	0.0138	0.224	0.098	0.278	0.000431	Cytoplasm	enzyme			79611	380660	314800
ACTA1	actin alpha 1, skeletal muscle	P68133	-0.562	0.366	-0.853	0.218	-0.685	0.211	Cytoplasm	other			58	11459	29437
ACTA2	actin alpha 2, smooth muscle	P62736	0.132	0.000654	0.075	0.271	0.143	0.00381	Cytoplasm	other	efficacy		59	11475	81633
ACTBL2	actin beta like 2	Q562R1	3.712	0.307	-1.577	0.282	2.474	0.183	Nucleus	other			345651	238880	294732
ACTG1	actin gamma 1	P63261	-0.503	0.0872	0.154	0.381	-0.757	0.00498	Cytoplasm	other	unspecified application		71	11465	287876
ACTL6A	actin like 6A	O96019	0.003	0.197	0.052	0.538	-0.257	0.0614	Nucleus	other			86	56456	361925
ACTN1	actinin alpha 1	P12814	-0.211	0.261	-0.163	0.501	-0.082	0.477	Cytoplasm	transcription regulator			87	109711	81634
ACTN4	actinin alpha 4	O43707	-0.227	0.0714	-0.19	0.0297	-0.129	0.205	Cytoplasm	transcription regulator			81	60595	63836
ACTR2	actin related protein 2	P61160	0.15	0.505	-0.143	0.086	-0.081	0.113	Plasma Membrane	other			10097	66713	289820
ACTR3	actin related protein 3	P61158	0.237	0.556	-0.069	0.318	-0.057	0.101	Plasma Membrane	other	diagnosis		10096	74117	81732
ACTR5	actin related protein 5	Q9H9F9	-0.101	0.0771	0.155	0.558	0.047	0.355	Nucleus	other			79913	109275	362258
ACTR6	actin related protein 6	Q9GZN1	0.141	0.367	-0.043	0.382	0.163	0.32	Nucleus	transporter			64431	67019	314718
ACTR8	actin related protein 8	Q9H981	0.172	0.517	0.038	0.389	-0.173	0.531	Nucleus	other			93973	56249	361107
ACTR10	actin related protein 10	Q9NZ32	0.328	0.0934	-0.08	0.31	0.237	0.308	Cytoplasm	other			55860	56444	299121
ACTR1A	actin related protein 1A	P61163	0.079	0.555	0.242	0.286	-0.04	0.473	Cytoplasm	other			10121	54130	294010
ACTR1B	actin related protein 1B	P42025	0.157	0.265	0.111	0.48	0.04	0.0596	Cytoplasm	other			10120	226977	316333
ACVR1B	activin A receptor type 1B	P36896	0.42	0.237	-0.035	0.555	0.07	0.454	Plasma Membrane	kinase			91	11479	29381
ACVR2A	activin A receptor type 2A	P27037	-0.327	0.0891	-0.195	0.25	-0.652	0.223	Plasma Membrane	kinase		bimagrumab	92	11480	29263
ACYP1	acylphosphatase 1	P07311	-0.076	0.413	-0.1	0.403	-0.446	0.0339	Cytoplasm	enzyme			97	66204	299203
ACYP2	acylphosphatase 2	P14621	0.605	0.385	0.568	0.337	0.571	0.386	Cytoplasm	enzyme			98	75572	364224
ADA	adenosine deaminase	P00813	0.983	0.00205	0.067	0.252	0.593	0.365	Cytoplasm	enzyme		adenosine deaminase inhibitor,alemtuzumab/pentostatin,aspirin/dipyridamole,aspirin/dipyridamole/telmisartan,cyclophosphamide/pentostatin/rituximab,dipyridamole,pentostatin,pentostatin/recombinant interferon,pentostatin/rituximab,vidarabine	100	11486	24165
ADAM9	ADAM metallopeptidase domain 9	Q13443	0.478	0.235	0.185	0.152	1.236	0.161	Plasma Membrane	peptidase	efficacy,prognosis		8754	11502	290834
ADAM10	ADAM metallopeptidase domain 10	O14672	-0.146	0.502	-0.013	0.0557	-0.233	0.261	Plasma Membrane	peptidase			102	11487	29650
ADAM17	ADAM metallopeptidase domain 17	P78536	0.142	0.512	-0.17	0.198	-0.088	0.557	Plasma Membrane	peptidase	unspecified application		6868	11491	57027
ADAR	adenosine deaminase RNA specific	P55265	-0.077	0.417	0.083	0.259	0.113	0.543	Nucleus	enzyme			103	56417	81635
ADARB1	adenosine deaminase RNA specific B1	P78563	0.283	0.225	0.082	0.227	0.467	0.405	Nucleus	enzyme			104	110532	25367
ADCK1	aarF domain containing kinase 1	Q86TW2	0.516	0.27	0.071	0.531	0.946	0.126	Cytoplasm	kinase			57143	72113	366698
ADCY1	adenylate cyclase 1	Q08828	0.414	0.0769	0.166	0.407	0.166	0.261	Plasma Membrane	enzyme			107	432530	305509
ADCY3	adenylate cyclase 3	O60266	-1.413	0.0199	-0.307	0.261	-1.286	0.086	Plasma Membrane	enzyme			109	104111	64508
ADCY9	adenylate cyclase 9	O60503	-0.004	0.563	0.099	0.522	-0.059	0.27	Plasma Membrane	enzyme			115	11515	302950
ADD1	adducin 1	P35611	0.375	0.281	0.103	0.371	0.314	3.61e-05	Cytoplasm	other			118	11518	24170
ADD3	adducin 3	Q9UEY8	0.28	5.57e-05	0.051	0.321	0.216	0.000482	Cytoplasm	other			120	27360	25230
ADGRA3	adhesion G protein-coupled receptor A3	Q8IWK6	-0.325	0.159	0.116	0.563	-0.446	0.126	Plasma Membrane	G-protein coupled receptor			166647	70693	305408
ADGRE5	adhesion G protein-coupled receptor E5	P48960	0.342	0.153	0.003	0.358	0.462	0.0171	Plasma Membrane	G-protein coupled receptor			976	26364	361383
ADGRG2	adhesion G protein-coupled receptor G2	Q8IZP9	-0.004	0.357	-0.084	0.0761	0.078	0.285	Plasma Membrane	G-protein coupled receptor			10149	237175	266735
ADH5	alcohol dehydrogenase 5 (class III), chi polypeptide	P11766	0.023	0.47	-0.03	0.508	-0.148	0.00179	Cytoplasm	enzyme			128	11532	100145871
ADI1	acireductone dioxygenase 1	Q9BV57	-0.121	0.423	-0.387	0.0991	-0.52	0.00437	Nucleus	enzyme			55256	104923	298934
ADIPOR1	adiponectin receptor 1	Q96A54	-0.356	0.0357	-0.162	0.268	-0.628	0.0695	Plasma Membrane	transmembrane receptor			51094	72674	289036
ADK	adenosine kinase	P55263	0.223	0.485	0.116	0.483	-0.313	0.296	Nucleus	kinase	unspecified application	adenosine kinase inhibitor,IFNA2B/ribavirin,interferon alfacon-1/ribavirin,nitazoxanide/peginterferon alfa-2a/ribavirin,PEG-interferon alfa-2a/ribavirin,pegintron/ribavirin,ribavirin	132	11534	25368
ADNP2	ADNP homeobox 2	Q6IQ32	-0.527	0.0374	0.134	0.516	-0.502	0.142	Other	other			22850	240442	307236
ADNP	activity dependent neuroprotector homeobox	Q9H2P0	-0.055	0.522	-0.109	0.0552	-0.008	0.391	Nucleus	transcription regulator			23394	11538	64622
ADO	2-aminoethanethiol dioxygenase	Q96SZ5	-0.074	0.33	-0.087	0.361	-0.308	0.178	Cytoplasm	enzyme			84890	211488	309732
ADPGK	ADP dependent glucokinase	Q9BRR6	-0.174	0.334	-0.233	0.443	0.14	0.22	Plasma Membrane	kinase			83440	72141	315722
ADPRHL2	ADP-ribosylhydrolase like 2	Q9NX46	-0.075	0.132	-0.059	0.459	-0.044	0.501	Cytoplasm	enzyme			54936	100206	362600
ADRB3	adrenoceptor beta 3	P13945	0.131	0.0903	-0.21	0.499	0.254	0.0734	Plasma Membrane	G-protein coupled receptor	diagnosis,unspecified application	arbutamine,articaine/epinephrine,bimatoprost/timolol,carteolol,carvedilol,dexamethasone/olanzapine,dipivefrin,dobutamine,dorzolamide/timolol,droxidopa,ephedrine,epinephrine,epinephrine/lidocaine,epinephrine/methotrexate,epinephrine/prilocaine,esmolol,fluoxetine/olanzapine,guanadrel,guanethidine,hydrochlorothiazide/propranolol,hydrochlorothiazide/timolol,isoproterenol,isoxsuprine,KUL 7211,labetalo…	155	11556	25645
ADRM1	adhesion regulating molecule 1	Q16186	-0.282	0.392	-0.154	0.283	-0.504	0.135	Plasma Membrane	other	unspecified application		11047	56436	65138
ADSL	adenylosuccinate lyase	P30566	0.079	0.445	0.17	0.348	-0.13	0.00619	Cytoplasm	enzyme			158	11564	315150
ADSS2	adenylosuccinate synthase 2	P30520	-0.082	0.0885	-0.063	0.217	-0.396	8.1e-05	Cytoplasm	enzyme		adenylosuccinate synthetase inhibitor,alanosine	159	11566	289276
AFAP1	actin filament associated protein 1	Q8N556	0.125	0.381	0.239	0.343	0.294	0.00139	Cytoplasm	other	disease progression		60312	70292	140935
AFDN	afadin, adherens junction formation factor	P55196	0.162	0.0221	0.043	0.501	0.085	0.203	Nucleus	other			4301	17356	26955
AFF4	AF4/FMR2 family member 4	Q9UHB7	0.184	0.109	0.229	0.000451	0.514	8.21e-05	Nucleus	transcription regulator			27125	93736	303132
AFG1L	AFG1 like ATPase	Q8WV93	0.113	0.121	-0.169	0.537	0.065	0.166	Cytoplasm	other			246269	215951	502479
AFG3L2	AFG3 like matrix AAA peptidase subunit 2	Q9Y4W6	0.057	0.541	0.204	0.53	0.058	0.177	Cytoplasm	peptidase			10939	69597	307350
AFTPH	aftiphilin	Q6ULP2	-0.006	0.447	-0.051	0.464	-0.217	0.284	Cytoplasm	other			54812	216549	305544
AGA	aspartylglucosaminidase	P20933	-0.092	0.368	0.222	0.0914	0.099	0.308	Cytoplasm	enzyme			175	11593	290923
AGAP3	ArfGAP with GTPase domain, ankyrin repeat and PH domain 3	Q96P47	0.042	0.493	0.268	0.542	0.241	0.48	Nucleus	transcription regulator			116988	213990	362300
AGFG1	ArfGAP with FG repeats 1	P52594	0.178	0.122	-0.046	0.336	0.048	0.418	Nucleus	other			3267	15463	363266
AGK	acylglycerol kinase	Q53H12	0.165	0.0508	-0.004	0.543	0.211	0.063	Cytoplasm	kinase			55750	69923	502749
AGL	amylo-alpha-1, 6-glucosidase, 4-alpha-glucanotransferase	P35573	-0.012	0.554	-0.158	0.563	-0.059	0.556	Cytoplasm	enzyme			178	77559	362029
AGO1	argonaute RISC component 1	Q9UL18	-0.132	0.0307	-0.044	0.175	-0.207	0.0389	Cytoplasm	translation regulator			26523	236511	313594
AGO2	argonaute RISC catalytic component 2	Q9UKV8	0.029	0.122	0.027	0.505	-0.213	0.0748	Cytoplasm	translation regulator			27161	239528	59117
AGPAT1	1-acylglycerol-3-phosphate O-acyltransferase 1	Q99943	0.157	0.194	0.141	0.565	0.114	0.294	Cytoplasm	enzyme			10554	55979	406165
AGPAT2	1-acylglycerol-3-phosphate O-acyltransferase 2	O15120	0.195	0.287	0.172	0.205	0.202	0.35	Cytoplasm	enzyme	prognosis		10555	67512	311821
AGPAT3	1-acylglycerol-3-phosphate O-acyltransferase 3	Q9NRZ7	0.379	0.000296	0.052	0.0716	0.342	0.00116	Cytoplasm	enzyme			56894	28169	294324
AGPAT5	1-acylglycerol-3-phosphate O-acyltransferase 5	Q9NUQ2	0.376	0.392	-0.307	0.344	0.086	0.495	Cytoplasm	enzyme			55326	52123	306582
AGPS	alkylglycerone phosphate synthase	O00116	0.098	0.0796	0.175	0.475	-0.007	0.0469	Cytoplasm	enzyme			8540	228061	84114
AGRN	agrin	O00468	0.153	0.318	-0.161	0.3	-0.02	0.557	Plasma Membrane	other			375790	11603	25592
AGTPBP1	ATP/GTP binding protein 1	Q9UPW5	-0.439	0.283	-0.19	0.412	-2.193	0.279	Nucleus	peptidase			23287	67269	290986
AGTRAP	angiotensin II receptor associated protein	Q6RW13	0.006	0.531	0.13	0.175	0.334	0.202	Plasma Membrane	G-protein coupled receptor			57085	11610	298646
AHCTF1	AT-hook containing transcription factor 1	Q8WYP5	-0.275	0.000842	0.109	0.225	-0.094	0.05	Nucleus	transcription regulator			25909	226747	360886
AHCY	adenosylhomocysteinase	P23526	0.17	0.118	0.07	0.512	-0.142	0.0214	Cytoplasm	enzyme	unspecified application	3-deazaaristeromycin,3-deazaneplanocin,6'-C-methylneplanocin A,9-(2',3'-dihydroxycyclopent-4'-enyl)adenine,cyanovirin-N,neplanocin A	191	269378	29443
AHCYL1	adenosylhomocysteinase like 1	O43865	-0.164	0.507	-0.096	0.399	-0.033	0.301	Cytoplasm	enzyme	unspecified application		10768	229709	362013
AHDC1	AT-hook DNA binding motif containing 1	Q5TGY3	0.328	0.275	-0.09	0.511	0.143	0.501	Other	other			27245	230793	362617
AHNAK	AHNAK nucleoprotein	Q09666	0.21	1.74e-30	0.062	0.000447	0.266	1.69e-09	Nucleus	other			79026	66395	191572
AHSA1	activator of HSP90 ATPase activity 1	O95433	0.7	4.19e-18	-0.344	0.148	0.433	2.25e-05	Cytoplasm	other			10598	217737	681996
AIDA	axin interactor, dorsalization associated	Q96BJ3	-0.268	0.0101	0.125	0.447	-0.247	0.142	Cytoplasm	other			64853	108909	682999
AIFM1	apoptosis inducing factor mitochondria associated 1	O95831	0.128	0.00696	0.198	0.0431	0.305	0.00628	Cytoplasm	enzyme			9131	26926	83533
AIMP1	aminoacyl tRNA synthetase complex interacting multifunctional protein 1	Q12904	0.049	0.213	-0.014	0.51	-0.01	0.125	Extracellular Space	cytokine	diagnosis		9255	13722	114632
AIMP2	aminoacyl tRNA synthetase complex interacting multifunctional protein 2	Q13155	-0.027	0.0657	-0.028	0.494	-0.1	0.171	Plasma Membrane	other			7965	231872	288480
AIP	aryl hydrocarbon receptor interacting protein	O00170	0.014	0.28	-0.182	0.492	-0.089	0.142	Nucleus	transcription regulator			9049	11632	282827
AJUBA	ajuba LIM protein	Q96IF1	0.227	0.362	0.475	0.185	0.57	0.169	Nucleus	transcription regulator			84962	16475	85265
AK1	adenylate kinase 1	P00568	-0.019	0.17	-0.161	0.125	-0.249	0.0727	Cytoplasm	kinase	unspecified application		203	11636	24183
AK2	adenylate kinase 2	P54819	0.071	0.263	0.064	0.426	0.28	0.557	Cytoplasm	kinase			204	11637	24184
AK3	adenylate kinase 3	Q9UIJ7	0.185	0.00511	0.018	0.0191	0.169	0.00071	Cytoplasm	kinase			50808	56248	26956
AK6	adenylate kinase 6	Q9Y3D8	0.011	0.494	0.105	0.224	-0.065	0.193	Nucleus	kinase			102157402	102216272	102238592
AKAP1	A-kinase anchoring protein 1	Q92667	-0.489	0.0085	-0.168	0.503	-0.553	0.00342	Cytoplasm	other			8165	11640	114124
AKAP2	--	Q9Y2D5	0.328	0.0569	-0.06	0.434	0.335	0.0059	Other	other
AKAP7	A-kinase anchoring protein 7	Q9P0M2	-0.121	0.0762	-0.152	0.047	-0.21	0.146	Plasma Membrane	other			9465	432442	361458
AKAP8	A-kinase anchoring protein 8	O43823	-0.067	0.447	0.02	0.151	0.286	0.536	Nucleus	other			10270	56399	116633
AKAP9	A-kinase anchoring protein 9	Q99996	0.128	0.3	0.031	0.409	0.028	0.331	Cytoplasm	other			10142
AKAP10	A-kinase anchoring protein 10	O43572	0.353	0.517	0.126	0.551	0.251	0.344	Cytoplasm	other			11216	56697	360540
AKAP11	A-kinase anchoring protein 11	Q9UKA4	0.036	0.562	-0.046	0.557	-0.029	0.418	Cytoplasm	other			11215	219181	498549
AKAP12	A-kinase anchoring protein 12	Q02952	0.485	1.69e-26	-0.117	0.156	0.294	1.38e-10	Cytoplasm	transporter	unspecified application		9590	83397	83425
AKAP13	A-kinase anchoring protein 13	Q12802	0.139	0.0621	-0.019	0.127	0.118	0.384	Cytoplasm	other			11214	75547	293024
AKAP17A	A-kinase anchoring protein 17A	Q02040	0.075	0.394	0.158	0.00493	0.22	0.00283	Nucleus	other			8227
AKAP8L	A-kinase anchoring protein 8 like	Q9ULX6	0.183	0.419	0.188	0.259	0.298	0.561	Nucleus	other			26993	54194	299569
AKR1A1	aldo-keto reductase family 1 member A1	P14550	0.176	0.00855	0.033	0.219	-0.086	0.456	Cytoplasm	enzyme		aldose reductase inhibitor	10327	58810	78959
AKR1B1	aldo-keto reductase family 1 member B	P15121	0.251	0.262	-0.263	0.0881	-0.053	0.0465	Cytoplasm	enzyme		sorbinil	231	11677	24192
AKR1C3	aldo-keto reductase family 1 member C3	P42330	-0.232	0.00125	-0.161	0.0134	-0.439	9.22e-08	Cytoplasm	enzyme		ASP9521	8644	105349	171516
AKR1C1/AKR1C2	aldo-keto reductase family 1 member C2	P52895	-0.691	0.18	-0.205	0.341	-0.727	0.059	Cytoplasm	enzyme			1645|1646	77337	291283
AKR7A2	aldo-keto reductase family 7 member A2	O43488	0.074	0.00218	-0.272	0.266	-0.098	0.46	Cytoplasm	enzyme	diagnosis		8574	110198	171445
AKT1	AKT serine/threonine kinase 1	P31749	-0.528	0.328	-0.289	0.0267	-1.042	0.0328	Cytoplasm	kinase	diagnosis,efficacy,response to therapy	archexin,ARQ 751,BAY1125976,capivasertib,enzastaurin,GSK690693,ipatasertib,LY2780301,miransertib,MK2206,MPT0E028,perifosine,triciribine,triciribine phosphate,uprosertib	207	11651	24185
AKT2	AKT serine/threonine kinase 2	P31751	-0.417	0.224	-0.217	0.299	-0.585	0.147	Cytoplasm	kinase		BAY1125976,enzastaurin,GSK690693,triciribine,triciribine phosphate	208	11652	25233
AKT1S1	AKT1 substrate 1	Q96B36	0.099	0.28	-0.095	0.39	0.032	0.474	Cytoplasm	other	efficacy		84335	67605	292887
AKTIP	AKT interacting protein	Q9H8T0	-0.493	0.258	-0.252	0.409	-0.316	0.323	Cytoplasm	other			64400	14339	291906
ALAD	aminolevulinate dehydratase	P13716	-0.121	0.357	-0.277	0.0475	-0.061	0.529	Cytoplasm	enzyme		delta-aminolevulinic acid	210	17025	25374
ALAS1	5'-aminolevulinate synthase 1	P13196	-0.388	0.0139	0.287	0.0198	-0.191	0.148	Cytoplasm	enzyme			211	11655	65155
ALCAM	activated leukocyte cell adhesion molecule	Q13740	-0.068	0.317	0.061	0.26	0.018	0.344	Plasma Membrane	other	prognosis		214	11658	79559
ALDH2	aldehyde dehydrogenase 2 family member	P05091	0.422	2.28e-19	0.009	0.00139	0.643	2.73e-16	Cytoplasm	enzyme	unspecified application	ANS-6637,chlorpropamide,disulfiram,disulfiram/gemcitabine	217	11669	29539
ALDH16A1	aldehyde dehydrogenase 16 family member A1	Q8IZ83	-0.329	0.0179	-0.054	0.21	-0.452	0.0297	Cytoplasm	enzyme			126133	69748	361571
ALDH18A1	aldehyde dehydrogenase 18 family member A1	P54886	-0.112	0.0645	-0.148	0.194	0.246	0.325	Cytoplasm	kinase			5832	56454	361755
ALDH1B1	aldehyde dehydrogenase 1 family member B1	P30837	-0.124	0.411	0.043	0.455	0.038	0.451	Cytoplasm	enzyme			219	72535	298079
ALDH3A2	aldehyde dehydrogenase 3 family member A2	P51648	0.035	0.482	0.037	0.236	0.139	0.529	Cytoplasm	enzyme			224	11671	65183
ALDH4A1	aldehyde dehydrogenase 4 family member A1	P30038	0.701	4.33e-09	-0.143	0.327	0.827	4.51e-09	Cytoplasm	enzyme			8659	212647	641316
ALDH5A1	aldehyde dehydrogenase 5 family member A1	P51649	0.27	0.0163	0.197	0.134	-0.002	0.531	Cytoplasm	enzyme		theophylline/tretinoin/valproic acid,valproic acid	7915	214579	291133
ALDH6A1	aldehyde dehydrogenase 6 family member A1	Q02252	0.887	1.4e-10	-0.009	0.216	0.933	4.92e-15	Cytoplasm	enzyme	unspecified application		4329	104776	81708
ALDH7A1	aldehyde dehydrogenase 7 family member A1	P49419	0.169	0.00332	0.103	0.0911	0.064	0.426	Cytoplasm	enzyme			501	110695	291450
ALDH9A1	aldehyde dehydrogenase 9 family member A1	P49189	0.109	0.000354	-0.076	0.424	-0.09	0.0944	Cytoplasm	enzyme			223	56752	64040
ALDOA	aldolase, fructose-bisphosphate A	P04075	-0.033	0.161	-0.009	0.45	-0.346	0.000206	Cytoplasm	enzyme	unspecified application		226	11674	24189
ALDOB	aldolase, fructose-bisphosphate B	P05062	-0.277	0.317	-0.592	0.312	-0.855	0.0541	Cytoplasm	enzyme			229	230163	24190
ALDOC	aldolase, fructose-bisphosphate C	P09972	0.315	0.532	-0.015	0.408	-0.298	0.247	Cytoplasm	enzyme	unspecified application		230	11676	24191
ALG1	ALG1 chitobiosyldiphosphodolichol beta-mannosyltransferase	Q9BT22	0.115	0.266	0.253	0.258	0.198	0.146	Cytoplasm	enzyme			56052	208211
ALG2	ALG2 alpha-1,3/1,6-mannosyltransferase	Q9H553	-0.098	0.198	0.249	0.0549	0.072	0.081	Cytoplasm	enzyme			85365	56737	313231
ALG3	ALG3 alpha-1,3- mannosyltransferase	Q92685	0.043	0.424	0.131	0.471	0.224	0.418	Cytoplasm	enzyme			10195	208624	287983
ALG5	ALG5 dolichyl-phosphate beta-glucosyltransferase	Q9Y673	-0.246	0.168	-0.284	0.389	-0.139	0.404	Cytoplasm	enzyme			29880	66248	295051
ALG6	ALG6 alpha-1,3-glucosyltransferase	Q9Y672	0.248	0.122	0.076	0.529	0.606	0.0557	Cytoplasm	enzyme			29929	320438	362547
ALG8	ALG8 alpha-1,3-glucosyltransferase	Q9BVK2	0.037	0.258	-0.07	0.435	0.345	0.0773	Cytoplasm	enzyme			79053	381903	293129
ALG9	ALG9 alpha-1,2-mannosyltransferase	Q9H6U8	-0.203	0.186	-0.307	0.296	-0.001	0.425	Cytoplasm	enzyme			79796	102580	367083
ALG11	ALG11 alpha-1,2-mannosyltransferase	Q2TAA5	0.205	0.552	0.36	0.505	0.512	0.122	Other	other			440138	207958	361174
ALG12	ALG12 alpha-1,6-mannosyltransferase	Q9BV10	-0.029	0.416	0.314	0.137	0.435	0.0353	Cytoplasm	enzyme			79087	223774	315212
ALKBH1	alkB homolog 1, histone H2A dioxygenase	Q13686	-0.031	0.484	-0.21	0.24	-0.052	0.269	Cytoplasm	enzyme			8846	211064	362766
ALKBH2	alkB homolog 2, alpha-ketoglutarate dependent dioxygenase	Q6NS38	0.001	0.559	0.15	0.411	0.142	0.444	Nucleus	enzyme			121642	231642	304578
ALKBH3	alkB homolog 3, alpha-ketoglutaratedependent dioxygenase	Q96Q83	0.059	0.419	-0.077	0.451	-0.309	0.258	Nucleus	enzyme			221120	69113	362169
ALKBH5	alkB homolog 5, RNA demethylase	Q6P6C2	-0.585	0.000401	-0.356	0.339	-0.397	0.0479	Nucleus	enzyme			54890	268420	303193
ALKBH7	alkB homolog 7	Q9BT30	0.292	0.178	0.059	0.208	0.238	0.463	Cytoplasm	other			84266	66400	679944
ALPL	alkaline phosphatase, biomineralization associated	P05186	0.433	4.37e-05	-0.005	0.27	0.486	4.44e-05	Plasma Membrane	phosphatase	efficacy,safety	zinc sulfate	249	11647	25586
ALX4	ALX homeobox 4	Q9H161	0.092	0.122	-0.134	0.0198	0.032	0.523	Nucleus	transcription regulator	diagnosis		60529	11695	296511
ALYREF	Aly/REF export factor	Q86V81	-0.212	0.535	-0.058	0.374	-0.002	0.515	Nucleus	transcription regulator			10189		690585
AMBRA1	autophagy and beclin 1 regulator 1	Q9C0C7	1.191	0.0774	0.064	0.367	1.134	0.00759	Cytoplasm	other			55626	228361	59319
AMDHD2	amidohydrolase domain containing 2	Q9Y303	-0.237	0.249	0.288	0.159	0.186	0.471	Nucleus	enzyme			51005	245847	302972
AMER2	APC membrane recruitment protein 2	Q8N7J2	0.538	0.0365	0.029	0.0432	0.304	0.31	Plasma Membrane	other			219287	72125	498529
AMFR	autocrine motility factor receptor	Q9UKV5	0.467	1.73e-07	0.01	0.402	0.62	2.65e-06	Plasma Membrane	transmembrane receptor			267	23802	361367
AMOTL1	angiomotin like 1	Q8IY63	0.515	0.488	0.454	0.25	0.242	0.544	Plasma Membrane	other			154810	75723	315430
AMOTL2	angiomotin like 2	Q9Y2J4	-0.607	0.00507	0.096	0.325	-0.724	0.105	Plasma Membrane	other			51421	56332	65157
AMPD2	adenosine monophosphate deaminase 2	Q01433	-0.101	0.384	-0.03	0.443	-0.148	0.366	Cytoplasm	enzyme			271	109674	362015
ANAPC1	anaphase promoting complex subunit 1	Q9H1A4	-0.566	1.29e-05	-0.095	0.456	-0.635	0.0314	Nucleus	other			64682	17222	311412
ANAPC2	anaphase promoting complex subunit 2	Q9UJX6	-0.685	0.0681	-0.105	0.387	-0.753	0.106	Nucleus	other			29882	99152	296558
ANAPC4	anaphase promoting complex subunit 4	Q9UJX5	-0.337	0.0723	0.337	0.552	-0.932	0.00538	Nucleus	enzyme			29945	52206	305420
ANAPC5	anaphase promoting complex subunit 5	Q9UJX4	-1.13	0.000141	-0.329	0.319	-1.282	0.000943	Nucleus	other			51433	59008	288671
ANAPC7	anaphase promoting complex subunit 7	Q9UJX3	-0.464	7.04e-05	-0.013	0.439	-0.256	0.000572	Nucleus	other			51434	56317	304490
ANAPC13	anaphase promoting complex subunit 13	Q9BS18	-0.306	0.141	-0.461	0.247	-0.451	0.147	Nucleus	other	disease progression		25847	69010	685029
ANAPC16	anaphase promoting complex subunit 16	Q96DE5	-0.495	0.114	0.392	0.267	-0.006	0.542	Nucleus	other			119504	52717	100360936
ANGEL2	angel homolog 2	Q5VTE6	-0.081	0.458	-0.104	0.325	-0.075	0.47	Nucleus	other			90806	52477	305035
ANK2	ankyrin 2	Q01484	-0.241	0.458	-0.286	0.175	-0.078	0.548	Plasma Membrane	other			287		362036
ANK3	ankyrin 3	Q12955	0.655	0.162	0.134	0.278	0.614	0.231	Plasma Membrane	other			288	11735	361833
ANKFY1	ankyrin repeat and FYVE domain containing 1	Q9P2R3	-0.129	0.353	0.067	0.322	0.108	0.447	Cytoplasm	transcription regulator			51479	11736	303292
ANKHD1/ANKHD1-EIF4EBP3	ankyrin repeat and KH domain containing 1	Q8IWZ3	-0.091	0.375	-0.139	0.28	-0.145	0.00713	Cytoplasm	other			54882|404734	108857	100529260
ANKLE2	ankyrin repeat and LEM domain containing 2	Q86XL3	-0.056	0.565	0.041	0.156	-0.111	0.362	Nucleus	transcription regulator			23141	71782	360829
ANKMY2	ankyrin repeat and MYND domain containing 2	Q8IV38	0.122	0.000483	-0.001	0.306	0.139	0.164	Plasma Membrane	other			57037	217473	314046
ANKRD11	ankyrin repeat domain 11	Q6UB99	-0.376	0.0411	-0.035	0.417	-0.455	0.0171	Nucleus	other	unspecified application		29123	77087	365023
ANKRD16	ankyrin repeat domain 16	Q6P6B7	-0.159	0.461	0.27	0.293	-0.078	0.447	Other	other			54522	320816	307102
ANKRD17	ankyrin repeat domain 17	O75179	0.1	0.092	-0.033	0.358	0.089	0.293	Nucleus	other			26057	81702	289521
ANKRD28	ankyrin repeat domain 28	O15084	-0.33	0.133	0.076	0.517	-0.302	0.0593	Cytoplasm	other			23243	105522	306264
ANKRD40	ankyrin repeat domain 40	Q6AI12	-0.147	0.229	0.041	0.478	0.065	0.516	Other	other			91369	71452	690586
ANKRD46	ankyrin repeat domain 46	Q86W74	0.377	0.305	0.048	0.473	-0.072	0.453	Nucleus	transcription regulator			157567	68839	299982
ANKRD52	ankyrin repeat domain 52	Q8NB46	-0.112	0.181	-0.063	0.44	-0.594	0.0496	Nucleus	transcription regulator			283373	237615	362811
ANKS1A	ankyrin repeat and sterile alpha motif domain containing 1A	Q92625	-0.107	0.388	0.009	0.497	-0.017	0.436	Cytoplasm	other			23294	224650	309639
ANKZF1	ankyrin repeat and zinc finger peptidyl tRNA hydrolase 1	Q9H8Y5	-0.128	0.395	-0.034	0.485	-0.243	0.0707	Nucleus	transcription regulator			55139	52231	363255
ANLN	anillin actin binding protein	Q9NQW6	-0.257	0.015	-0.379	4.07e-08	-0.315	7.74e-05	Cytoplasm	other			54443	68743	363031
ANO6	anoctamin 6	Q4KMQ2	0.028	0.376	0.221	0.242	0.252	0.0843	Plasma Membrane	ion channel			196527	105722	315272
ANO10	anoctamin 10	Q9NW15	-0.118	0.144	0.332	0.327	0.086	0.114	Plasma Membrane	ion channel			55129	102566	301111
ANP32A	acidic nuclear phosphoprotein 32 family member A	P39687	0.092	0.184	-0.22	0.337	-0.371	0.436	Other	other			8125
ANP32B	acidic nuclear phosphoprotein 32 family member B	Q92688	0.262	0.0955	-0.238	0.432	-0.223	0.556	Nucleus	other			10541
ANP32E	acidic nuclear phosphoprotein 32 family member E	Q9BTT0	0.212	0.258	-0.008	0.349	-0.162	0.281	Nucleus	other			81611
ANTXR1	ANTXR cell adhesion molecule 1	Q9H6X2	-0.04	0.304	-0.525	0.0365	0.03	0.293	Plasma Membrane	transmembrane receptor	diagnosis		84168	69538	362393
ANXA1	annexin A1	P04083	0.304	7.64e-06	-0.227	0.356	-0.041	0.231	Plasma Membrane	enzyme	diagnosis,prognosis,unspecified application	cytarabine/hydrocortisone/methotrexate,hydrocortisone,hydrocortisone/mitoxantrone,hydrocortisone/prednisone	301	16952	25380
ANXA2	annexin A2	P07355	0.189	2.45e-05	-0.212	0.134	0.223	0.0683	Plasma Membrane	other	diagnosis,unspecified application		302	12306	56611
ANXA5	annexin A5	P08758	0.223	0.0343	-0.008	0.418	-0.098	0.113	Plasma Membrane	transporter	diagnosis,efficacy		308	11747	25673
ANXA6	annexin A6	P08133	0.282	1.04e-08	-0.199	0.000405	0.36	0.00164	Plasma Membrane	ion channel			309	11749	79125
ANXA7	annexin A7	P20073	0.19	0.487	0.003	0.0572	-0.016	0.0198	Plasma Membrane	ion channel			310	11750	155423
ANXA11	annexin A11	P50995	0.31	2.79e-06	-0.129	0.00123	0.136	0.543	Nucleus	other			311	11744	290527
ANXA13	annexin A13	P27216	0.17	0.276	-0.15	0.416	0.298	0.231	Plasma Membrane	other			312	69787	362915
AP1B1	adaptor related protein complex 1 subunit beta 1	Q10567	0.062	0.0661	-0.088	0.546	0.075	0.0169	Cytoplasm	other			162	11764	29663
AP1G1	adaptor related protein complex 1 subunit gamma 1	O43747	0.143	0.00187	0.123	0.564	0.448	0.0119	Cytoplasm	other			164	11765	171494
AP1M1	adaptor related protein complex 1 subunit mu 1	Q9BXS5	0.055	0.0357	-0.085	0.352	0.116	0.0456	Cytoplasm	transporter			8907	11767	306332
AP1S1	adaptor related protein complex 1 subunit sigma 1	P61966	0.313	0.171	-0.055	0.35	0.35	0.205	Cytoplasm	transporter			1174	11769	360785
AP1S2	adaptor related protein complex 1 subunit sigma 2	P56377	-0.302	0.258	0.096	0.414	0.062	0.41	Cytoplasm	transporter			8905	108012	302671
AP2A1	adaptor related protein complex 2 subunit alpha 1	O95782	-0.024	0.0315	0.087	0.301	-0.196	0.151	Cytoplasm	transporter			160	11771	308578
AP2A2	adaptor related protein complex 2 subunit alpha 2	O94973	0.243	0.424	-0.031	0.35	0.346	0.0146	Cytoplasm	transporter			161	11772	81637
AP2B1	adaptor related protein complex 2 subunit beta 1	P63010	0.135	0.0681	0.036	0.46	0.132	0.0292	Plasma Membrane	transporter			163		140670
AP2M1	adaptor related protein complex 2 subunit mu 1	Q96CW1	-0.141	0.376	-0.174	0.419	0.004	0.49	Cytoplasm	other			1173	11773	116563
AP2S1	adaptor related protein complex 2 subunit sigma 1	P53680	-0.026	0.516	-0.128	0.366	-0.1	0.501	Cytoplasm	transporter			1175	232910	65046
AP3B1	adaptor related protein complex 3 subunit beta 1	O00203	0.074	0.372	0.042	0.0797	0.008	0.00476	Plasma Membrane	transporter	diagnosis		8546	11774
AP3D1	adaptor related protein complex 3 subunit delta 1	O14617	-0.147	0.00472	0.044	0.411	-0.079	0.0109	Cytoplasm	other			8943	11776	314633
AP3M1	adaptor related protein complex 3 subunit mu 1	Q9Y2T2	0.13	0.199	0.154	0.18	0.109	0.353	Cytoplasm	transporter			26985	55946	171126
AP3M2	adaptor related protein complex 3 subunit mu 2	P53677	-0.843	0.117	-0.107	0.54	0.184	0.249	Cytoplasm	transporter			10947	64933	140667
AP3S1	adaptor related protein complex 3 subunit sigma 1	Q92572	0.041	0.136	0.02	0.203	0.056	0.0119	Cytoplasm	transporter			1176	11777	302290
AP3S2	adaptor related protein complex 3 subunit sigma 2	P59780	0.018	0.491	0.222	0.0387	-0.202	0.135	Cytoplasm	transporter			10239	11778	683402
AP4S1	adaptor related protein complex 4 subunit sigma 1	Q9Y587	-0.061	0.482	-0.143	0.397	-0.374	0.197	Cytoplasm	other			11154	11782	366618
AP5B1	adaptor related protein complex 5 subunit beta 1	Q2VPB7	-0.082	0.218	0.193	0.213	-0.266	0.241	Cytoplasm	other			91056	381201	361709
AP5Z1	adaptor related protein complex 5 subunit zeta 1	O43299	-0.546	0.0602	0.275	0.349	-0.231	0.27	Nucleus	other			9907	231855	641386
APAF1	apoptotic peptidase activating factor 1	O14727	-0.395	0.396	-0.133	0.318	-1.385	0.0613	Cytoplasm	other	diagnosis		317	11783	78963
APBB1	amyloid beta precursor protein binding family B member 1	O00213	0.232	0.32	0.115	0.401	0.11	0.495	Cytoplasm	transcription regulator			322	11785	29722
APC	APC regulator of WNT signaling pathway	P25054	0.194	0.262	0.036	0.414	0.303	0.0506	Nucleus	enzyme	diagnosis,disease progression,efficacy,prognosis,safety		324	11789	24205
APCDD1	APC down-regulated 1	Q8J025	0.281	0.0631	-0.21	0.0818	0.155	0.142	Plasma Membrane	other			147495	494504	689616
APEH	acylaminoacyl-peptide hydrolase	P13798	-0.293	0.000342	-0.157	0.0617	-0.64	0.0237	Cytoplasm	peptidase			327	235606	24206
APEX1	apurinic/apyrimidinic endodeoxyribonuclease 1	P27695	-0.021	0.16	0.18	0.364	-0.185	0.0709	Nucleus	enzyme		E 3330,lucanthone	328	11792	79116
API5	apoptosis inhibitor 5	Q9BZZ5	0.113	0.000277	-0.147	0.523	0.295	0.0707	Cytoplasm	other			8539	11800	362170
APIP	APAF1 interacting protein	Q96GX9	-0.028	0.56	-0.016	0.554	-0.164	0.137	Cytoplasm	enzyme			51074	56369
APLP2	amyloid beta precursor like protein 2	Q06481	0.07	0.0309	-0.452	0.193	-0.061	0.407	Cytoplasm	other			334	11804	64312
APMAP	adipocyte plasma membrane associated protein	Q9HDC9	0.24	0.211	0.135	0.494	0.548	0.00496	Plasma Membrane	enzyme			57136	71881	366227
APOB	apolipoprotein B	P04114	-0.392	2.31e-05	-0.2	0.134	-0.571	1.24e-05	Extracellular Space	transporter	diagnosis,efficacy	mipomersen	338	238055	54225
APOBEC3C	apolipoprotein B mRNA editing enzyme catalytic subunit 3C	Q9NRW3	0.092	0.445	-0.376	0.469	0.29	0.421	Other	enzyme			27350
APOBEC3D	apolipoprotein B mRNA editing enzyme catalytic subunit 3D	Q96AK3	-0.003	0.563	0.055	0.471	0.034	0.549	Cytoplasm	other	unspecified application		140564
APOC3	apolipoprotein C3	P02656	0.341	0.118	0.152	0.511	0.253	0.265	Extracellular Space	transporter	diagnosis,efficacy		345
APOL2	apolipoprotein L2	Q9BQE5	0.359	0.00292	0.169	0.351	0.487	0.025	Cytoplasm	other			23780	239552	315111|100911804
APOO	apolipoprotein O	Q9BUR5	0.35	0.245	-0.119	0.346	0.21	0.502	Extracellular Space	other			79135	68316	363474
APOOL	apolipoprotein O like	Q6UXV4	0.109	0.464	0.048	0.243	0.168	0.45	Extracellular Space	other			139322	68117	317191
APP	amyloid beta precursor protein	P05067	0.445	2.12e-15	-0.017	0.00727	0.289	0.000116	Plasma Membrane	other	diagnosis,efficacy,unspecified application	bapineuzumab,florbetaben F,florbetapir F18	351	11820	54226
APPL1	adaptor protein, phosphotyrosine interacting with PH domain and leucine zipper 1	Q9UKG1	-0.02	0.531	-0.229	0.203	-0.078	0.564	Cytoplasm	other			26060	72993	290537
APRT	adenine phosphoribosyltransferase	P07741	0.253	0.187	0.071	0.334	0.033	0.469	Cytoplasm	enzyme			353	11821	292072
APTX	aprataxin	Q7Z2E3	-0.66	0.119	-0.304	0.396	-0.529	0.366	Nucleus	phosphatase			54840	66408	259271
AQR	aquarius intron-binding spliceosomal factor	O60306	-0.205	0.033	-0.143	0.204	-0.053	0.105	Nucleus	other			9716	11834	366163
ARAF	A-Raf proto-oncogene, serine/threonine kinase	P10398	-0.396	0.293	-0.01	0.535	-0.625	0.023	Cytoplasm	kinase		cetuximab/irinotecan/vemurafenib,cetuximab/vemurafenib,cobimetinib/vemurafenib,crizotinib/vemurafenib,dabrafenib/trametinib/vemurafenib,ipilimumab/vemurafenib,irinotecan/panitumumab/vemurafenib,MLN2480,trametinib/vemurafenib,vemurafenib	369	11836	64363
ARAP1	ArfGAP with RhoGAP domain, ankyrin repeat and PH domain 1	Q96P48	-0.005	0.565	-0.201	0.265	-0.357	0.0406	Cytoplasm	other			116985	69710	361617
ARCN1	archain 1	P48444	0.076	0.107	-0.149	0.376	0.067	0.562	Cytoplasm	other			372	213827	300674
ARF1	ADP ribosylation factor 1	P84077	0.239	0.55	0.173	0.396	0.25	0.427	Cytoplasm	enzyme			375	11840	64310
ARF4	ADP ribosylation factor 4	P18085	-0.454	0.183	-0.532	0.379	-0.428	0.439	Cytoplasm	enzyme			378	11843	79120
ARF5	ADP ribosylation factor 5	P84085	0.277	0.376	0.198	0.224	0.389	0.548	Cytoplasm	enzyme			381	11844	79117
ARF6	ADP ribosylation factor 6	P62330	-0.468	0.394	-0.018	0.501	-0.175	0.305	Plasma Membrane	transporter			382	11845	79121
ARFGAP1	ADP ribosylation factor GTPase activating protein 1	Q8N6T3	-0.008	0.384	-0.009	0.501	-0.27	0.477	Cytoplasm	transporter			55738	228998	246310
ARFGAP2	ADP ribosylation factor GTPase activating protein 2	Q8N6H7	0.02	0.195	0	0.0205	-0.141	0.0257	Nucleus	other			84364	77038	362162
ARFGAP3	ADP ribosylation factor GTPase activating protein 3	Q9NP61	0.096	0.424	-0.275	0.00225	-0.163	0.0574	Cytoplasm	transporter			26286	66251	503165
ARFGEF1	ADP ribosylation factor guanine nucleotide exchange factor 1	Q9Y6D6	-0.06	0.562	-0.19	0.238	-0.131	0.559	Cytoplasm	other			10565	211673	312915
ARFGEF2	ADP ribosylation factor guanine nucleotide exchange factor 2	Q9Y6D5	0.044	0.238	-0.393	0.0844	-0.072	0.245	Cytoplasm	other			10564	99371	296380
ARFIP1	ADP ribosylation factor interacting protein 1	P53367	0.1	0.335	-0.026	0.546	-0.066	0.0998	Cytoplasm	other			27236	99889	60382
ARFIP2	ADP ribosylation factor interacting protein 2	P53365	0.266	0.0427	0.037	0.551	0.197	0.119	Cytoplasm	other			23647	76932	293344
ARFRP1	ADP ribosylation factor related protein 1	Q13795	0.342	0.189	0.393	0.277	0.202	0.53	Cytoplasm	enzyme			10139	76688	117051
ARG2	arginase 2	P78540	0.018	0.467	-0.082	0.333	0.282	0.313	Cytoplasm	enzyme			384	11847	29215
ARGLU1	arginine and glutamate rich 1	Q9NWB6	0.132	0.527	-0.093	0.299	0.191	0.132	Other	other			55082	234023	290912
ARHGAP1	Rho GTPase activating protein 1	Q07960	0.135	0.485	-0.101	0.0703	-0.227	0.00716	Cytoplasm	other			392	228359	311193
ARHGAP12	Rho GTPase activating protein 12	Q8IWW6	0.039	0.199	0.088	0.356	0.138	0.435	Cytoplasm	other			94134	75415	307016
ARHGAP17	Rho GTPase activating protein 17	Q68EM7	0.261	0.0751	-0.109	0.0589	0.058	0.527	Cytoplasm	other			55114	70497	63994
ARHGAP18	Rho GTPase activating protein 18	Q8N392	0.508	0.108	-0.165	0.288	0.005	0.23	Cytoplasm	other			93663	73910	293947
ARHGAP19	Rho GTPase activating protein 19	Q14CB8	-0.232	0.0642	-0.156	0.425	-0.298	0.0043	Cytoplasm	other	disease progression		84986	71085	679082
ARHGAP35	Rho GTPase activating protein 35	Q9NRY4	0.046	0.527	-0.272	0.0334	-0.162	0.0202	Nucleus	transcription regulator			2909	232906	306400
ARHGAP11A	Rho GTPase activating protein 11A	Q6P4F7	-0.082	0.202	0.22	0.31	0.11	0.385	Cytoplasm	other			9824	228482	296060
ARHGDIA	Rho GDP dissociation inhibitor alpha	P52565	-0.214	0.0803	-0.059	0.424	-0.584	1.31e-05	Cytoplasm	other	unspecified application		396	192662	360678
ARHGDIB	Rho GDP dissociation inhibitor beta	P52566	0.185	0.404	-0.07	0.531	-0.048	0.472	Cytoplasm	enzyme	diagnosis		397	11857	362456
ARHGEF1	Rho guanine nucleotide exchange factor 1	Q92888	0.499	4.2e-09	-0.064	0.016	0.236	0.0245	Cytoplasm	other	unspecified application		9138	16801	60323
ARHGEF2	Rho/Rac guanine nucleotide exchange factor 2	Q92974	-0.079	0.101	0.128	0.395	-0.1	0.178	Cytoplasm	other			9181	16800	310635
ARHGEF6	Rac/Cdc42 guanine nucleotide exchange factor 6	Q15052	0.598	0.00325	-0.156	0.0797	0.423	0.205	Cytoplasm	other			9459	73341	363509
ARHGEF7	Rho guanine nucleotide exchange factor 7	Q14155	-0.066	0.487	-0.161	0.257	-0.037	0.506	Cytoplasm	other			8874	54126	114559
ARHGEF10	Rho guanine nucleotide exchange factor 10	O15013	-0.833	0.00228	-0.265	0.126	-0.861	0.000204	Cytoplasm	enzyme			9639	234094	306618
ARHGEF12	Rho guanine nucleotide exchange factor 12	Q9NZN5	0.313	0.00666	0.011	0.446	0.153	0.118	Cytoplasm	other			23365	69632	367072
ARHGEF16	Rho guanine nucleotide exchange factor 16	Q5VV41	-0.367	0.342	-0.384	0.0421	-0.122	0.476	Cytoplasm	other			27237	230972	687105
ARHGEF40	Rho guanine nucleotide exchange factor 40	Q8TER5	-0.048	0.0394	-0.042	0.462	-0.212	0.0597	Other	other			55701	268739	361034
ARID2	AT-rich interaction domain 2	Q68CP9	-0.098	0.00286	-0.028	0.075	0.013	0.0338	Nucleus	transcription regulator			196528	77044	366980
ARID1A	AT-rich interaction domain 1A	O14497	-0.096	0.229	0.212	0.497	0.158	0.524	Nucleus	transcription regulator			8289	93760	297867
ARID1B	AT-rich interaction domain 1B	Q8NFD5	-0.023	0.305	0.095	0.437	0.14	0.147	Nucleus	transcription regulator			57492	239985	282546
ARID3A	AT-rich interaction domain 3A	Q99856	0.262	0.117	0.063	0.407	0.084	0.0935	Nucleus	transcription regulator			1820	13496	314616
ARID3B	AT-rich interaction domain 3B	Q8IVW6	-0.386	0.371	-0.491	0.33	-0.482	0.334	Nucleus	transcription regulator			10620	56380	367092
ARID4B	AT-rich interaction domain 4B	Q4LE39	0.22	0.0566	0.042	0.426	0.162	0.119	Nucleus	transcription regulator			51742	94246	100912163
ARIH1	ariadne RBR E3 ubiquitin protein ligase 1	Q9Y4X5	0.361	0.171	0.282	0.452	0.351	0.28	Cytoplasm	enzyme			25820	23806	300756
ARIH2	ariadne RBR E3 ubiquitin protein ligase 2	O95376	-0.059	0.113	0.068	0.488	-0.278	0.0986	Nucleus	enzyme	unspecified application		10425	23807	316005
ARL1	ADP ribosylation factor like GTPase 1	P40616	0.42	0.0373	-0.044	0.477	0.656	0.121	Cytoplasm	enzyme			400	104303	64187
ARL2	ADP ribosylation factor like GTPase 2	P36404	-0.251	0.414	0.013	0.552	-0.381	0.496	Cytoplasm	enzyme			402	56327	65142
ARL3	ADP ribosylation factor like GTPase 3	P36405	-0.07	0.453	-0.095	0.304	-0.243	0.00211	Cytoplasm	enzyme			403	56350	64664
ARL15	ADP ribosylation factor like GTPase 15	Q9NXU5	0.225	0.179	0.282	0.145	0.416	0.168	Cytoplasm	other			54622	218639	689079
ARL14EP	ADP ribosylation factor like GTPase 14 effector protein	Q8N8R7	-0.062	0.448	-0.019	0.415	-0.077	0.221	Other	other			120534	212772	311279
ARL2BP	ADP ribosylation factor like GTPase 2 binding protein	Q9Y2Y0	-0.133	0.486	-0.107	0.193	-0.393	0.0109	Cytoplasm	transcription regulator			23568	107566	498910
ARL6IP1	ADP ribosylation factor like GTPase 6 interacting protein 1	Q15041	0.007	0.503	0.147	0.463	0.155	0.294	Cytoplasm	other			23204	54208	293551
ARL6IP4	ADP ribosylation factor like GTPase 6 interacting protein 4	Q66PJ3	-0.106	0.361	0.028	0.476	-0.251	0.16	Nucleus	other			51329	65105	288656
ARL6IP5	ADP ribosylation factor like GTPase 6 interacting protein 5	O75915	0.217	0.00799	0.04	0.326	0.288	0.0602	Cytoplasm	other			10550	65106	66028
ARL6IP6	ADP ribosylation factor like GTPase 6 interacting protein 6	Q8N6S5	-0.479	0.107	-0.212	0.445	-0.384	0.0138	Nucleus	other			151188	65103	499798
ARL8A	ADP ribosylation factor like GTPase 8A	Q96BM9	0.234	0.0146	0.038	0.229	0.62	0.00127	Cytoplasm	enzyme			127829	68724	498234
ARL8B	ADP ribosylation factor like GTPase 8B	Q9NVJ2	0.369	0.00161	0.022	0.544	0.46	8.12e-06	Plasma Membrane	enzyme			55207	67166	500282
ARMC1	armadillo repeat containing 1	Q9NVT9	-0.378	0.000903	0.137	0.445	-0.139	0.112	Cytoplasm	other			55156	74252	294948
ARMC6	armadillo repeat containing 6	Q6NXE6	-0.384	0.132	-0.032	0.194	-0.384	0.245	Cytoplasm	other			93436	76813	306352
ARMC8	armadillo repeat containing 8	Q8IUR7	0.147	0.37	0.008	0.351	0.155	0.387	Nucleus	other			25852	74125	315949
ARMC10	armadillo repeat containing 10	Q8N2F6	0.364	0.124	0.13	0.215	0.34	0.0418	Cytoplasm	other			83787	67211	296758
ARMCX1	armadillo repeat containing X-linked 1	Q9P291	0.505	0.0143	0.072	0.429	0.683	0.023	Other	other			51309	78248
ARMCX2	armadillo repeat containing X-linked 2	Q7L311	0.588	0.23	-0.349	0.375	0.642	0.0708	Other	other			9823	67416	367903
ARMCX3	armadillo repeat containing X-linked 3	Q9UH62	0.326	0.00166	0.09	0.228	0.133	0.00165	Cytoplasm	other			51566	71703	367902
ARMH3	armadillo like helical domain containing 3	Q5T2E6	-0.277	0.185	-0.247	0.229	-0.282	0.106	Other	other			79591	71617	499363
ARMT1	acidic residue methyltransferase 1	Q9H993	0.211	0.213	-0.163	0.197	0.047	0.242	Other	enzyme			79624	73419	292267
ARPC2	actin related protein 2/3 complex subunit 2	O15144	0.26	0.0497	0.028	0.0966	0.118	0.204	Cytoplasm	other			10109	76709	301511
ARPC3	actin related protein 2/3 complex subunit 3	O15145	0.129	0.158	-0.084	0.25	-0.063	0.529	Cytoplasm	other			10094	56378	288669
ARPC4	actin related protein 2/3 complex subunit 4	P59998	0.172	0.442	0.122	0.219	0.244	0.183	Cytoplasm	other			10093	68089	297518
ARPC5	actin related protein 2/3 complex subunit 5	O15511	-0.263	0.465	-0.16	0.371	-0.77	0.0204	Cytoplasm	other	unspecified application		10092	67771	360854
ARPC1A	actin related protein 2/3 complex subunit 1A	Q92747	0.398	0.523	0.003	0.0068	0.209	0.00838	Extracellular Space	other			10552	56443	81824
ARPC1B	actin related protein 2/3 complex subunit 1B	O15143	-0.074	0.378	-0.219	0.0761	-0.211	0.00127	Cytoplasm	other			10095	11867	54227
ARPC5L	actin related protein 2/3 complex subunit 5 like	Q9BPX5	-0.032	0.555	-0.166	0.263	-0.244	0.13	Cytoplasm	other			81873	74192	296710
ARPP19	cAMP regulated phosphoprotein 19	P56211	-0.247	0.0405	-0.106	0.0127	-0.182	0.0007	Cytoplasm	transporter			10776	59046	60336
ARRB1	arrestin beta 1	P49407	0.089	0.15	0.068	0.259	-0.022	0.185	Cytoplasm	other			408	109689	25387
ARRB2	arrestin beta 2	P32121	-0.483	0.035	0.022	0.471	-0.58	0.0108	Cytoplasm	other			409	216869	25388
ARSB	arylsulfatase B	P15848	-0.21	0.266	-0.076	0.391	0.033	0.424	Cytoplasm	enzyme			411	11881	25227
ARVCF	ARVCF delta catenin family member	O00192	0.083	0.375	0.165	0.432	0.315	0.15	Plasma Membrane	other			421	11877	303798
ARX	aristaless related homeobox	Q96QS3	-0.232	0.07	0.054	0.461	-0.293	0.0121	Nucleus	transcription regulator			170302	11878	317268
AS3MT	arsenite methyltransferase	Q9HBK9	0.038	0.495	-0.316	0.0624	-0.216	0.196	Cytoplasm	enzyme			57412	57344	140925
ASAH1	N-acylsphingosine amidohydrolase 1	Q13510	-0.373	0.09	0.036	0.245	0.048	0.321	Cytoplasm	enzyme	unspecified application		427	11886	84431
ASAP1	ArfGAP with SH3 domain, ankyrin repeat and PH domain 1	Q9ULH1	0.103	0.0189	-0.201	0.562	-0.048	0.298	Plasma Membrane	other			50807	13196	314961
ASB1	ankyrin repeat and SOCS box containing 1	Q9Y576	-0.218	0.279	-0.389	0.162	-0.072	0.458	Nucleus	transcription regulator			51665	65247	316628
ASB6	ankyrin repeat and SOCS box containing 6	Q9NWX5	0.404	0.153	-0.063	0.419	-0.005	0.552	Nucleus	transcription regulator			140459	72323	296627
ASB3/GPR75-ASB3	ankyrin repeat and SOCS box containing 3	Q9Y575	0.645	0.0429	-0.379	0.211	0.643	0.0308	Cytoplasm	transcription regulator			51130|100302652	65257	364227
ASCC1	activating signal cointegrator 1 complex subunit 1	Q8N9N2	-0.354	0.0218	-0.069	0.355	-0.709	0.0234	Nucleus	transcription regulator			51008	69090	294512
ASCC2	activating signal cointegrator 1 complex subunit 2	Q9H1I8	-0.377	0.0122	-0.076	0.163	-0.531	0.0128	Nucleus	other			84164	75452	498402
ASCC3	activating signal cointegrator 1 complex subunit 3	Q8N3C0	-0.728	5.32e-10	-0.065	0.00142	-0.737	6.29e-15	Cytoplasm	enzyme			10973	77987	309887
ASF1A	anti-silencing function 1A histone chaperone	Q9Y294	-0.133	0.348	-0.138	0.477	-0.182	0.351	Nucleus	other			25842	66403	294408
ASF1B	anti-silencing function 1B histone chaperone	Q9NVP2	-0.037	0.449	-0.409	0.0843	-0.254	0.213	Nucleus	other			55723	66929	304648
ASH1L	ASH1 like histone lysine methyltransferase	Q9NR48	0.164	0.429	0.153	0.339	0.788	0.282	Nucleus	transcription regulator			55870	192195	310638
ASH2L	ASH2 like, histone lysine methyltransferase complex subunit	Q9UBL3	0.106	0.233	-0.166	0.531	0.068	0.451	Nucleus	transcription regulator			9070	23808	290829
ASL	argininosuccinate lyase	P04424	-0.025	0.51	0.474	0.28	-0.072	0.448	Cytoplasm	enzyme			435	109900	59085
ASMTL	acetylserotonin O-methyltransferase like	O95671	0.335	0.0235	0.081	0.507	0.136	0.204	Cytoplasm	enzyme			8623		288527
ASNS	asparagine synthetase (glutamine-hydrolyzing)	P08243	-0.398	0.000307	0.202	0.00833	-0.567	0.000751	Cytoplasm	enzyme			440	27053	25612
ASPH	aspartate beta-hydroxylase	Q12797	0.029	0.182	0.187	0.341	0.106	0.524	Cytoplasm	enzyme			444	65973	312981
ASPM	abnormal spindle microtubule assembly	Q8IZT6	-0.499	0.198	-0.043	0.547	-0.439	0.165	Nucleus	other			259266	12316	289054
ASPSCR1	ASPSCR1 tether for SLC2A4, UBX domain containing	Q9BZE9	0.169	0.0636	0.223	0.257	-0.041	0.505	Cytoplasm	other			79058	68938	691026
ASS1	argininosuccinate synthase 1	P00966	0.052	0.409	-0.004	0.466	-0.141	0.553	Cytoplasm	enzyme			445	11898	25698
ASXL2	ASXL transcriptional regulator 2	Q76L83	-0.11	0.448	0.044	0.511	0.143	0.459	Extracellular Space	other			55252	75302	313922
ATAD1	ATPase family AAA domain containing 1	Q8NBU5	-0.048	0.000421	-0.169	0.0995	-0.241	0.00348	Plasma Membrane	enzyme			84896	67979	309532
ATAD2	ATPase family AAA domain containing 2	Q6PL18	-0.484	3.95e-18	-0.063	0.352	-0.269	5.17e-12	Nucleus	enzyme			29028	70472	314993
ATAD5	ATPase family AAA domain containing 5	Q96QE3	-0.563	0.00395	0.267	0.158	-0.353	0.179	Nucleus	enzyme			79915	237877	303348
ATAD2B	ATPase family AAA domain containing 2B	Q9ULI0	0.061	0.093	0.094	0.201	0.253	0.0375	Nucleus	other			54454	320817
ATAD3A	ATPase family AAA domain containing 3A	Q9NVI7	-0.302	6.52e-05	-0.047	0.166	-0.254	0.0155	Cytoplasm	other			55210	108888	298682
ATAD3B	ATPase family AAA domain containing 3B	Q5T9A4	-0.488	0.00108	-0.119	0.393	-0.44	0.216	Nucleus	other			83858
ATAT1	alpha tubulin acetyltransferase 1	Q5SQI0	0.061	0.459	0.085	0.375	0.11	0.265	Cytoplasm	enzyme			79969	73242	361789
ATE1	arginyltransferase 1	O95260	0.193	0.367	0.108	0.452	-0.269	0.388	Nucleus	enzyme			11101	11907	293526
ATF1	activating transcription factor 1	P18846	-0.144	0.341	0.165	0.145	0.101	0.343	Nucleus	transcription regulator			466	11908|100040260	315305
ATF2	activating transcription factor 2	P15336	0.013	0.5	-0.874	0.154	-0.055	0.446	Nucleus	transcription regulator	prognosis		1386	11909	81647
ATF6	activating transcription factor 6	P18850	-0.099	0.191	0.045	0.534	-0.209	0.0803	Cytoplasm	transcription regulator	efficacy		22926	226641	304962
ATF7	activating transcription factor 7	P17544	0.148	0.546	-0.115	0.335	0.246	0.192	Nucleus	transcription regulator			11016	223922	315333
ATF7IP	activating transcription factor 7 interacting protein	Q6VMQ6	0.036	0.457	-0.031	0.209	0.147	0.4	Nucleus	transcription regulator			55729	54343	312800
ATG3	autophagy related 3	Q9NT62	-0.156	0.0729	-0.018	0.273	-0.408	0.000191	Cytoplasm	enzyme			64422	67841	171415
ATG5	autophagy related 5	Q9H1Y0	-0.304	0.145	-0.28	0.0633	-0.577	0.107	Cytoplasm	other			9474	11793
ATG7	autophagy related 7	O95352	-0.705	0.0332	-0.167	0.318	-0.191	0.0303	Cytoplasm	enzyme			10533	74244	312647
ATG13	autophagy related 13	O75143	-0.031	0.522	-0.263	0.0553	-0.491	0.0644	Cytoplasm	other			9776	51897	362164
ATG101	autophagy related 101	Q9BSB4	-0.21	0.333	-0.189	0.186	-0.249	0.235	Cytoplasm	other			60673	68118	300240
ATG16L1	autophagy related 16 like 1	Q676U5	-0.109	0.366	-0.235	0.0925	-0.207	0.166	Cytoplasm	enzyme			55054	77040	363278
ATG4B	autophagy related 4B cysteine peptidase	Q9Y4P1	-0.126	0.269	-0.123	0.36	-0.291	0.0134	Cytoplasm	peptidase			23192	66615	316640
ATG9A	autophagy related 9A	Q7Z3C6	0.005	0.388	-0.015	0.444	0.221	0.113	Cytoplasm	other			79065	245860	363254
ATIC	5-aminoimidazole-4-carboxamide ribonucleotide formyltransferase/IMP cyclohydrolase	P31939	-0.111	0.514	-0.268	0.0251	-0.361	2.74e-10	Cytoplasm	enzyme		gemcitabine/pemetrexed,pembrolizumab/pemetrexed,pemetrexed	471	108147	81643
ATL1	atlastin GTPase 1	Q8WXF7	-0.445	0.0144	0.029	0.413	-0.332	0.226	Cytoplasm	enzyme			51062	73991	362750
ATL2	atlastin GTPase 2	Q8NHH9	0.082	0.241	-0.074	0.336	0.08	0.519	Cytoplasm	other			64225	56298	298757
ATL3	atlastin GTPase 3	Q6DD88	0.206	0.000349	0.057	0.451	0.328	0.00574	Cytoplasm	other			25923	109168	309187
ATM	ATM serine/threonine kinase	Q13315	-0.445	0.000327	-0.076	0.0646	-0.469	0.000173	Nucleus	kinase	diagnosis	AZD0156,AZD1390,M3541	472	11920	300711
ATOX1	antioxidant 1 copper chaperone	O00244	0.049	0.247	-0.024	0.193	-0.304	0.00246	Cytoplasm	transporter			475	11927	84355
ATP11C	ATPase phospholipid transporting 11C	Q8NB49	0.154	0.258	0.079	0.194	0.406	0.0283	Plasma Membrane	transporter			286410	320940	317599
ATP13A1	ATPase 13A1	Q9HD20	-0.661	1.43e-05	-0.032	0.501	-0.529	2.87e-05	Extracellular Space	transporter			57130	170759	290673
ATP13A3	ATPase 13A3	Q9H7F0	-0.685	0.243	0.17	0.379	0.039	0.434	Extracellular Space	transporter			79572	224088
ATP1A1	ATPase Na+/K+ transporting subunit alpha 1	P05023	-0.148	0.163	0.093	0.0334	-0.034	0.285	Plasma Membrane	transporter		acetyldigitoxin derivative,bretylium,ciclopirox olamine,digitoxin,digoxin,ethacrynic acid,ouabain,perphenazine,reserpine/trichloromethiazide,trichloromethiazide	476	11928	24211
ATP1B1	ATPase Na+/K+ transporting subunit beta 1	P05026	-0.13	0.197	-0.1	0.272	-0.117	0.0867	Plasma Membrane	transporter			481	11931	25650
ATP1B3	ATPase Na+/K+ transporting subunit beta 3	P54709	0.003	0.52	0.086	0.117	0.106	0.131	Plasma Membrane	transporter			483	11933	25390
ATP2A2	ATPase sarcoplasmic/endoplasmic reticulum Ca2+ transporting 2	P16615	0.228	2.97e-10	-0.059	0.00403	0.265	7.17e-09	Cytoplasm	transporter			488	11938	29693
ATP2A3	ATPase sarcoplasmic/endoplasmic reticulum Ca2+ transporting 3	Q93084	0.256	0.419	0.394	0.362	0.592	0.199	Cytoplasm	transporter			489	53313	25391
ATP2B1	ATPase plasma membrane Ca2+ transporting 1	P20020	-0.17	0.438	0.113	0.21	-0.007	0.418	Plasma Membrane	transporter			490	67972	29598
ATP2B4	ATPase plasma membrane Ca2+ transporting 4	P23634	0.197	6.51e-06	0.001	0.471	0.108	0.00299	Plasma Membrane	transporter			493	381290	29600
ATP2C1	ATPase secretory pathway Ca2+ transporting 1	P98194	0.48	2.62e-05	0.1	0.429	0.571	1.27e-07	Cytoplasm	transporter		Ca2+,desflurane,enflurane,isoflurane,sevoflurane	27032	235574	170699
ATP5F1A	ATP synthase F1 subunit alpha	P25705	-0.128	0.00225	0.085	0.000105	0.014	2.49e-05	Cytoplasm	transporter			498	11946	65262
ATP5F1B	ATP synthase F1 subunit beta	P06576	0.164	0.000216	0.01	0.00722	0.293	0.00109	Cytoplasm	transporter			506	11947	171374
ATP5F1C	ATP synthase F1 subunit gamma	P36542	0.036	0.122	-0.097	0.337	0.19	0.0618	Cytoplasm	transporter			509	11949	116550
ATP5F1D	ATP synthase F1 subunit delta	P30049	0.221	0.493	0.275	0.522	0.231	0.531	Cytoplasm	transporter			513	66043	245965
ATP5F1E	ATP synthase F1 subunit epsilon	P56381	0.087	0.058	0.156	0.0568	0.21	0.059	Cytoplasm	other			514
ATP5IF1	ATP synthase inhibitory factor subunit 1	Q9UII2	0.323	0.51	0.67	0.509	0.647	0.511	Cytoplasm	other			93974	11983	25392
ATP5MD	ATP synthase membrane subunit DAPIT	Q96IX5	-0.06	0.471	0.375	0.537	-0.058	0.286	Cytoplasm	other			84833	66477	171069
ATP5ME	ATP synthase membrane subunit e	P56385	0.079	0.111	-0.009	0.381	0.186	0.0596	Cytoplasm	transporter			521
ATP5MF	ATP synthase membrane subunit f	P56134	-0.206	0.473	0.04	0.0777	-0.113	0.451	Cytoplasm	transporter			9551	57423	690441
ATP5MG	ATP synthase membrane subunit g	O75964	0.054	0.413	0.145	0.525	0.236	0.524	Cytoplasm	enzyme			10632	27425	300677
ATP5MPL	ATP synthase membrane subunit 6.8PL	P56378	0.08	0.175	0.149	0.0899	0.24	0.148	Cytoplasm	other			9556	70257
ATP5PB	ATP synthase peripheral stalk-membrane subunit b	P24539	-0.066	0.137	-0.25	0.287	0.341	0.558	Cytoplasm	transporter			515	11950	171375|100911417
ATP5PD	ATP synthase peripheral stalk subunit d	O75947	-0.266	0.368	0.077	0.503	0.072	0.172	Cytoplasm	enzyme			10476	71679	641434
ATP5PF	ATP synthase peripheral stalk subunit F6	P18859	0.231	0.0585	0.302	0.0218	0.565	0.00627	Cytoplasm	transporter			522	11957	94271
ATP5PO	ATP synthase peripheral stalk subunit OSCP	P48047	0.15	0.205	0.085	0.0759	0.286	0.0789	Cytoplasm	transporter			539	28080	192241
ATP6AP1	ATPase H+ transporting accessory protein 1	Q15904	0.154	0.471	0.13	0.0378	0.235	0.273	Cytoplasm	transporter			537	54411	83615
ATP6AP2	ATPase H+ transporting accessory protein 2	O75787	0.051	0.464	0.085	0.448	0.35	0.000496	Cytoplasm	transporter			10159	70495	302526
ATP6V0A1	ATPase H+ transporting V0 subunit a1	Q93050	0.054	0.542	0.162	0.0476	0.318	0.0143	Cytoplasm	transporter			535	11975	29757
ATP6V0A2	ATPase H+ transporting V0 subunit a2	Q9Y487	-0.196	0.497	-0.206	0.286	-0.121	0.181	Cytoplasm	transporter			23545	21871	116455
ATP6V0C	ATPase H+ transporting V0 subunit c	P27449	-0.472	0.433	-0.214	0.453	-0.49	0.425	Cytoplasm	transporter			527	11984	170667
ATP6V0D1	ATPase H+ transporting V0 subunit d1	P61421	0.379	0.000812	0.366	0.146	0.51	0.000145	Cytoplasm	transporter			9114	11972	291969
ATP6V1A	ATPase H+ transporting V1 subunit A	P38606	0.24	0.00471	0.203	0.00104	0.18	0.131	Plasma Membrane	transporter		bafilomycin A1,bafilomycin b1	523	11964	685232
ATP6V1B2	ATPase H+ transporting V1 subunit B2	P21281	0.393	0.011	0.535	0.00462	0.376	0.106	Cytoplasm	transporter	unspecified application	gallium nitrate	526	11966	117596
ATP6V1C1	ATPase H+ transporting V1 subunit C1	P21283	0.248	0.274	0.189	0.188	0.2	0.371	Cytoplasm	transporter			528	66335	299971
ATP6V1D	ATPase H+ transporting V1 subunit D	Q9Y5K8	0.135	0.205	0.208	0.433	-0.023	0.256	Cytoplasm	transporter			51382	73834	299159
ATP6V1E1	ATPase H+ transporting V1 subunit E1	P36543	-0.032	0.0205	0.174	0.158	0.261	0.209	Cytoplasm	transporter			529	11973	297566
ATP6V1F	ATPase H+ transporting V1 subunit F	Q16864	0.002	0.137	0.162	0.384	0.113	0.543	Cytoplasm	enzyme			9296	66144	116664
ATP6V1G1	ATPase H+ transporting V1 subunit G1	O75348	0.101	0.172	0.118	0.279	0.21	0.405	Cytoplasm	transporter			9550	66290	298103
ATP6V1H	ATPase H+ transporting V1 subunit H	Q9UI12	-0.02	0.142	-0.022	0.0187	0.387	0.000811	Cytoplasm	transporter			51606	108664	297797
ATP8B1	ATPase phospholipid transporting 8B1	O43520	0.035	0.24	-0.124	0.426	0.127	0.315	Plasma Membrane	transporter			5205	54670	291555
ATP9A	ATPase phospholipid transporting 9A (putative)	O75110	0.194	0.152	-0.275	0.313	0.101	0.367	Cytoplasm	transporter			10079	11981	84011
ATPAF1	ATP synthase mitochondrial F1 complex assembly factor 1	Q5TC12	0.206	0.22	-0.179	0.564	0.333	0.0458	Cytoplasm	other			64756	230649	313510
ATPAF2	ATP synthase mitochondrial F1 complex assembly factor 2	Q8N5M1	0.651	0.0079	0.148	0.36	0.817	0.0697	Cytoplasm	other			91647	246782	303190
ATR	ATR serine/threonine kinase	Q13535	-0.803	0.0273	-0.242	0.138	-0.863	0.0579	Nucleus	kinase		AZD6738,BAY1895344,berzosertib,VX-803	545	245000	685055
ATRN	attractin	O75882	0.27	0.0542	-0.197	0.27	0.381	0.0524	Extracellular Space	other			8455	11990	83526
ATRX	ATRX chromatin remodeler	P46100	0.144	0.108	-0.144	0.43	0.088	0.479	Nucleus	transcription regulator			546	22589	246284
ATXN2	ataxin 2	Q99700	-0.03	0.212	-0.189	0.169	-0.174	0.0298	Nucleus	other			6311	20239	288663
ATXN3	ataxin 3	P54252	-0.005	0.0918	-0.042	0.0852	-0.307	0.017	Nucleus	peptidase			4287	110616	60331
ATXN10	ataxin 10	Q9UBB4	0.133	0.274	0.017	0.439	0.059	0.379	Cytoplasm	other			25814	54138	170821
ATXN2L	ataxin 2 like	Q8WWM7	0.088	0.0661	0.106	0.131	0.094	0.0991	Nucleus	other			11273	233871	361649
ATXN7L3B	ataxin 7 like 3B	Q96GX2	0.258	0.0544	-0.03	0.438	-0.036	0.534	Cytoplasm	other			552889	382423	100192313
AUP1	AUP1 lipid droplet regulating VLDL assembly factor	Q9Y679	-0.048	0.548	0.203	0.0544	0.224	0.0415	Cytoplasm	other			550	11993	680423
AURKA	aurora kinase A	O14965	0.146	0.382	-0.137	0.132	0.137	0.383	Nucleus	kinase	efficacy	alisertib,AMG 900,AT-9283,CYC 116,danusertib,ilorasertib,MK 5108,MLN8054,SNS 314,TAS-119,tozasertib,TTP607	6790	20878	261730
AURKAIP1	aurora kinase A interacting protein 1	Q9NWT8	0.361	0.365	0.453	0.347	0.553	0.309	Nucleus	enzyme			54998	66077	298687
AURKB	aurora kinase B	Q96GD4	-0.452	9.37e-05	-0.274	0.0226	-0.468	0.000286	Nucleus	kinase		AMG 900,AT-9283,barasertib,chiauranib,CYC 116,danusertib,GSK1070916,ilorasertib,SKI-G-801,SNS 314,TAK-901,tozasertib,TTP607	9212	20877	114592
AVEN	apoptosis and caspase activation inhibitor	Q9NQS1	-0.355	0.000684	-0.22	0.0199	-0.527	0.00633	Nucleus	other			57099	74268	311299
B2M	beta-2-microglobulin	P61769	0.69	0.0101	0.149	0.378	0.692	0.00648	Plasma Membrane	transmembrane receptor	disease progression,efficacy,safety,unspecified application	4'-iodo-4'-deoxydoxorubicin	567	12010	24223
B3GALNT2	beta-1,3-N-acetylgalactosaminyltransferase 2	Q8NCR0	-0.325	0.531	-0.471	0.39	-1.032	0.351	Cytoplasm	enzyme			148789	97884	291212
B3GALT6	beta-1,3-galactosyltransferase 6	Q96L58	0.208	0.503	-0.008	0.372	0.303	0.239	Cytoplasm	enzyme			126792	117592	298690
B3GAT3	beta-1,3-glucuronyltransferase 3	O94766	0.051	0.375	0.107	0.463	0.274	0.516	Cytoplasm	enzyme			26229	72727	293722
B3GLCT	beta 3-glucosyltransferase	Q6Y288	-0.317	0.163	-0.327	0.392	-0.421	0.555	Cytoplasm	enzyme			145173	381694	689765
B4GALT1	beta-1,4-galactosyltransferase 1	P15291	0.077	0.426	0.033	0.288	0.341	0.341	Cytoplasm	enzyme	diagnosis		2683	14595	24390
B4GALT3	beta-1,4-galactosyltransferase 3	O60512	-0.134	0.436	-0.501	0.191	-0.452	0.307	Cytoplasm	enzyme			8703	57370	494342
B4GAT1	beta-1,4-glucuronyltransferase 1	O43505	0.541	0.000815	0.12	0.169	0.647	0.000237	Cytoplasm	enzyme			11041	108902	293667|100911750
B9D1	B9 domain containing 1	Q9UPM9	0.094	0.545	-0.122	0.42	-0.144	0.287	Plasma Membrane	other			27077	27078	287383|100911746
BABAM1	BRISC and BRCA1 A complex member 1	Q9NWV8	-0.055	0.114	0.013	0.233	-0.24	0.0025	Nucleus	other			29086	68251	290631
BABAM2	BRISC and BRCA1 A complex member 2	Q9NXR7	2.074	0.281	0.951	0.262	2.365	0.233	Cytoplasm	other			9577	107976	362704
BAD	BCL2 associated agonist of cell death	Q92934	0.433	0.0659	-0.08	0.552	0.723	0.0083	Cytoplasm	other	efficacy		572	12015	64639
BAG1	BCL2 associated athanogene 1	Q99933	-0.246	0.185	0.221	0.00558	0.166	0.0758	Cytoplasm	other			573	12017	297994
BAG2	BCL2 associated athanogene 2	O95816	-0.264	0.195	-0.421	0.144	-0.071	0.302	Cytoplasm	other			9532	213539	690038
BAG3	BCL2 associated athanogene 3	O95817	0.842	2.7e-27	-0.194	1.78e-05	0.639	5.08e-14	Cytoplasm	other			9531	29810	293524
BAG4	BCL2 associated athanogene 4	O95429	0.071	0.225	-0.168	0.368	0.044	0.521	Cytoplasm	other			9530	67384	361167
BAG5	BCL2 associated athanogene 5	Q9UL15	0.039	0.0459	0.035	0.398	0.15	0.156	Cytoplasm	other			9529	70369	366734
BAG6	BCL2 associated athanogene 6	P46379	0.111	0.531	0.253	0.312	0.154	0.475	Nucleus	enzyme			7917	224727	94342
BAIAP2	BAR/IMD domain containing adaptor protein 2	Q9UQB8	-0.434	4.59e-05	-0.039	0.163	-0.294	0.00602	Plasma Membrane	kinase			10458	108100	117542
BAK1	BCL2 antagonist/killer 1	Q16611	-0.136	0.35	0.183	0.162	-0.147	0.45	Cytoplasm	other	efficacy		578	12018	116502
BANF1	barrier to autointegration factor 1	O75531	0.046	0.234	-0.626	0.0387	-0.453	0.137	Nucleus	other			8815	23825	114087
BANP	BTG3 associated nuclear protein	Q8N9N5	-0.681	0.282	-0.07	0.33	-0.625	0.298	Nucleus	other	unspecified application		54971	53325	292064
BAP1	BRCA1 associated protein 1	Q92560	0.197	0.292	-0.167	0.437	0.262	0.224	Nucleus	peptidase			8314	104416	306257
BARHL2	BarH like homeobox 2	Q9NY43	-0.438	0.000127	-0.072	0.346	-0.152	0.00738	Nucleus	transcription regulator			343472	104382	65050
BASP1	brain abundant membrane attached signal protein 1	P80723	0.557	0.0344	0.593	0.00117	0.834	0.00315	Nucleus	transcription regulator			10409	70350	100910172
BAX	BCL2 associated X, apoptosis regulator	Q07812	-0.471	0.437	0.237	0.14	-0.437	0.242	Cytoplasm	transporter	efficacy,prognosis,unspecified application		581	12028	24887
BAZ1A	bromodomain adjacent to zinc finger domain 1A	Q9NRL2	-0.845	1.28e-18	-0.198	0.149	-0.497	5.28e-11	Nucleus	other			11177	217578	314126
BAZ1B	bromodomain adjacent to zinc finger domain 1B	Q9UIG0	-0.319	5.35e-12	-0.169	0.000685	-0.324	5.45e-10	Nucleus	transcription regulator			9031	22385	368002
BAZ2A	bromodomain adjacent to zinc finger domain 2A	Q9UIF9	0.323	0.000536	-0.058	0.32	0.366	2.36e-05	Nucleus	transcription regulator			11176	116848	304601
BAZ2B	bromodomain adjacent to zinc finger domain 2B	Q9UIF8	0.181	0.172	0.235	0.0698	0.186	0.361	Extracellular Space	other			29994	407823	317627
BCAP29	B cell receptor associated protein 29	Q9UHQ4	0.021	0.553	0.329	0.209	0.315	0.133	Cytoplasm	transporter			55973	12033	298943
BCAP31	B cell receptor associated protein 31	P51572	0.522	1.08e-07	0.483	0.00303	0.664	3.46e-07	Cytoplasm	transporter			10134	27061	293852
BCAR1	BCAR1 scaffold protein, Cas family member	P56945	-0.385	0.23	-0.307	0.0955	-0.646	0.00234	Plasma Membrane	enzyme	prognosis		9564	12927	25414
BCAS2	BCAS2 pre-mRNA processing factor	O75934	0.017	0.522	0.049	0.501	0.08	0.543	Nucleus	other			10286	68183	295334
BCAT1	branched chain amino acid transaminase 1	P54687	0.089	0.365	0.135	0.357	-0.285	0.00536	Cytoplasm	enzyme			586	12035	29592
BCAT2	branched chain amino acid transaminase 2	O15382	0.032	0.229	-0.306	0.335	0.342	0.0335	Cytoplasm	enzyme			587	12036	64203
BCCIP	BRCA2 and CDKN1A interacting protein	Q9P287	0.143	0.339	0.217	0.517	0.059	0.507	Nucleus	other			56647	66165	361666
BCHE	butyrylcholinesterase	P06276	0.812	0.148	0.31	0.114	0.927	0.146	Plasma Membrane	enzyme		atropine/edrophonium,atropine/pralidoxime,dipivefrin,echothiophate,edrophonium,hexafluorenium,isoflurophate,malathion,pralidoxime,pyridostigmine,rivastigmine,tacrine	590	12038	65036
BCKDHA	branched chain keto acid dehydrogenase E1 subunit alpha	P12694	0.533	0.0171	0.108	0.542	0.52	2.58e-05	Cytoplasm	enzyme			593	12039	25244
BCKDHB	branched chain keto acid dehydrogenase E1 subunit beta	P21953	0.192	0.145	-0.025	0.431	0.177	0.154	Cytoplasm	enzyme			594	12040	29711
BCKDK	branched chain keto acid dehydrogenase kinase	O14874	0.494	0.468	0.56	0.142	0.64	0.213	Cytoplasm	kinase			10295	12041	29603
BCL2	BCL2 apoptosis regulator	P10415	0.315	0.049	0.13	0.296	0.187	0.179	Cytoplasm	transporter	diagnosis,efficacy,prognosis,unspecified application	(-)-gossypol,5-azacytidine/venetoclax,afatinib/paclitaxel,APG-1252,APG-2575,BCL-2 blocker,BCL201,bortezomib/paclitaxel,chelerythrine,decitabine/venetoclax,doxorubicin/lapatinib/paclitaxel/trastuzumab,doxorubicin/paclitaxel,epirubicin/paclitaxel,everolimus/paclitaxel,gemcitabine/paclitaxel,lapatinib/paclitaxel,levodopa/rasagiline,navitoclax,obatoclax,obinutuzumab/venetoclax,oblimersen,paclitaxel,p…	596	12043	24224
BCL9	BCL9 transcription coactivator	O00512	0.3	0.401	0.418	0.327	0.16	0.432	Nucleus	other			607	77578	310704
BCL10	BCL10 immune signaling adaptor	O95999	-0.096	0.0944	-0.067	0.243	-0.412	0.0284	Cytoplasm	transcription regulator			8915	12042	83477
BCL11B	BAF chromatin remodeling complex subunit BCL11B	Q9C0K0	0.073	0.535	0.146	0.545	0.273	0.00804	Nucleus	transcription regulator			64919	58208	314423
BCL2L1	BCL2 like 1	Q07817	0.221	0.563	-0.069	0.364	0.407	0.0161	Cytoplasm	other	efficacy,prognosis		598	12048	24888
BCL2L12	BCL2 like 12	Q9HB09	-0.056	0.524	0.156	0.14	0.189	0.0568	Nucleus	other		NU-0129	83596	75736	361567
BCL2L13	BCL2 like 13	Q9BXK5	0.068	0.00206	0.189	0.417	0.591	4.05e-09	Cytoplasm	other			23786	94044
BCL7A	BAF chromatin remodeling complex subunit BCL7A	Q4VC05	-0.331	0.105	-0.209	0.491	0.041	0.223	Nucleus	other	unspecified application		605	77045	690085
BCL7C	BAF chromatin remodeling complex subunit BCL7C	Q8WUZ0	0.127	0.36	0.294	0.481	0.219	0.362	Nucleus	other			9274	12055	293514
BCL9L	BCL9 like	Q86UU0	0.185	0.302	-0.129	0.289	0.161	0.469	Cytoplasm	other			283149	80288	300673
BCLAF1	BCL2 associated transcription factor 1	Q9NYF8	0.311	0.12	0.123	0.459	0.231	0.174	Nucleus	transcription regulator			9774	72567	293017
BCOR	BCL6 corepressor	Q6W2J9	-1.803	0.0536	-0.68	0.179	-0.342	0.497	Nucleus	transcription regulator			54880	71458	317346
BCR	BCR activator of RhoGEF and GTPase	P11274	0.197	0.239	0.123	0.266	0.029	0.32	Cytoplasm	kinase	safety	BCR targeting agent	613	110279	309696
BCS1L	BCS1 homolog, ubiquinol-cytochrome c reductase complex chaperone	Q9Y276	0.405	0.041	0.264	0.367	0.283	0.00205	Cytoplasm	other			617	66821	301514
BDH1	3-hydroxybutyrate dehydrogenase 1	Q02338	0.353	0.0363	0.137	0.504	0.466	0.028	Cytoplasm	enzyme			622	71911	117099
BDH2	3-hydroxybutyrate dehydrogenase 2	Q9BUT1	-0.096	0.524	-0.133	0.19	-0.512	0.0273	Cytoplasm	enzyme			56898	69772	295458
BEND3	BEN domain containing 3	Q5T5X7	-0.237	0.385	0.072	0.167	-0.219	0.355	Nucleus	other			57673	331623	683923
BET1	Bet1 golgi vesicular membrane trafficking protein	O15155	0.133	0.098	-0.001	0.469	0.17	0.209	Cytoplasm	transporter			10282	12068	29631
BET1L	Bet1 golgi vesicular membrane trafficking protein like	Q9NYM9	0.022	0.557	0.284	0.146	0.446	0.101	Cytoplasm	transporter			51272	54399	54400
BGN	biglycan	P21810	0.689	0.0027	0.047	0.282	0.557	0.0131	Extracellular Space	other			633	12111	25181
BICD1	BICD cargo adaptor 1	Q96G01	0.242	0.131	-0.042	0.518	0.149	0.194	Cytoplasm	other			636	12121	362466
BICD2	BICD cargo adaptor 2	Q8TD16	-0.297	0.0632	0.116	0.315	-0.298	3.83e-06	Cytoplasm	other			23299	76895	306809
BID	BH3 interacting domain death agonist	P55957	0.099	0.246	-0.121	0.121	0.072	0.543	Cytoplasm	other			637	12122	64625
BIN1	bridging integrator 1	O00499	-0.034	0.554	-0.038	0.306	-0.27	0.0377	Nucleus	other			274	30948	117028
BIRC5	baculoviral IAP repeat containing 5	O15392	-0.208	0.408	-0.101	0.403	-0.162	0.263	Cytoplasm	other	diagnosis,disease progression,efficacy,prognosis,response to therapy,unspecified application	EZN 3042,gataparsen	332	11799	64041
BIRC6	baculoviral IAP repeat containing 6	Q9NR09	-0.383	0.0477	-0.087	0.187	-0.388	0.0152	Cytoplasm	enzyme			57448	12211	313876
BLM	BLM RecQ like helicase	P54132	-0.647	2.42e-05	-0.043	0.179	-0.605	2.68e-06	Nucleus	enzyme			641	12144	308755
BLMH	bleomycin hydrolase	Q13867	0.386	0.42	0.162	0.473	-0.047	0.000276	Cytoplasm	peptidase			642	104184	287552
BLOC1S1	biogenesis of lysosomal organelles complex 1 subunit 1	P78537	-0.044	0.528	0.12	0.458	0.026	0.564	Cytoplasm	other			2647	14533	288785
BLOC1S2	biogenesis of lysosomal organelles complex 1 subunit 2	Q6QNY1	0.517	0.0627	0.215	0.072	0.437	0.374	Cytoplasm	other			282991	73689	293938
BLOC1S3	biogenesis of lysosomal organelles complex 1 subunit 3	Q6QNY0	-0.062	0.375	-0.003	0.521	-0.272	0.205	Cytoplasm	transporter	diagnosis		388552	232946	680476
BLOC1S6	biogenesis of lysosomal organelles complex 1 subunit 6	Q9UL45	0.109	0.46	0.616	0.148	0.355	0.153	Cytoplasm	other			26258	18457	317630
BLVRA	biliverdin reductase A	P53004	0.086	0.513	-0.017	0.388	-0.244	0.195	Cytoplasm	enzyme			644	109778	116599
BLVRB	biliverdin reductase B	P30043	0.128	0.279	-0.105	0.336	-0.309	0.0537	Cytoplasm	enzyme			645	233016	292737
BMI1	BMI1 proto-oncogene, polycomb ring finger	P35226	-0.029	0.56	-0.078	0.451	-0.255	0.564	Nucleus	transcription regulator	diagnosis,efficacy,prognosis	PTC596	648
BMPR1A	bone morphogenetic protein receptor type 1A	P36894	-0.957	4.07e-09	-0.328	0.291	-0.799	3.49e-05	Plasma Membrane	kinase	diagnosis,unspecified application		657	12166	81507
BMS1	BMS1 ribosome biogenesis factor	Q14692	-0.322	0.000652	0.143	0.0826	-0.194	0.0117	Nucleus	other			9790	213895	362426
BNIP1	BCL2 interacting protein 1	Q12981	-0.007	0.326	0.079	0.245	0.23	9.54e-05	Cytoplasm	transporter			662	224630	140932
BNIP3	BCL2 interacting protein 3	Q12983	0.415	0.169	-0.149	0.563	0.163	0.562	Cytoplasm	other			664	12176	84480
BNIP3L	BCL2 interacting protein 3 like	O60238	0.963	0.303	0.416	0.275	0.348	0.52	Cytoplasm	other			665	12177|100043324	140923
BOD1L1	biorientation of chromosomes in cell division 1 like 1	Q8NFC6	0.113	0.416	-0.065	0.0699	0.23	0.491	Nucleus	other			259282	665775	207118
BOLA1	bolA family member 1	Q9Y3E2	-0.412	0.281	0.599	0.339	-0.232	0.529	Cytoplasm	other			51027	69168	365875
BOLA3	bolA family member 3	Q53S33	-0.195	0.403	-0.101	0.47	-0.033	0.515	Cytoplasm	other			388962	78653	297388
BOP1	BOP1 ribosomal biogenesis factor	Q14137	-0.314	0.00062	0.085	0.481	-0.234	0.331	Nucleus	other			23246	12181	300050
BORCS7	BLOC-1 related complex subunit 7	Q96B45	0.221	0.282	-0.005	0.172	0.225	0.0069	Cytoplasm	other			119032	66439	294012
BPHL	biphenyl hydrolase like	Q86WA6	0.053	0.444	-0.131	0.353	0.208	0.0166	Cytoplasm	enzyme			670	68021	361239
BPNT1	3'(2'), 5'-bisphosphate nucleotidase 1	O95861	0.058	0.00099	-0.05	0.0537	-0.033	0.535	Nucleus	phosphatase			10380	23827	64473
BPTF	bromodomain PHD finger transcription factor	Q12830	0.016	0.381	0.021	0.28	0.09	0.528	Nucleus	transcription regulator			2186	207165	303617
BRAP	BRCA1 associated protein	Q7Z569	0.099	0.371	0.086	0.501	-0.028	0.351	Cytoplasm	enzyme			8315	72399	687346
BRAT1	BRCA1 associated ATM activator 1	Q6PJG6	-0.342	0.0779	0.183	0.522	-0.304	0.00356	Nucleus	other			221927	231841	498150
BRCC3	BRCA1/BRCA2-containing complex subunit 3	P46736	0.333	0.321	0.155	0.362	0.036	0.42	Nucleus	enzyme			79184	210766	316794
BRD1	bromodomain containing 1	O95696	0.085	0.0028	0.21	0.0502	0.316	2.77e-06	Nucleus	other			23774	223770	315210
BRD2	bromodomain containing 2	P25440	-0.268	4.52e-08	-0.042	0.0813	-0.258	0.00277	Nucleus	kinase		BI 894999	6046	14312	294276|100909544
BRD3	bromodomain containing 3	Q15059	-0.179	0.00176	-0.202	0.000275	-0.163	0.00292	Nucleus	kinase		BI 894999	8019	67382	362092
BRD4	bromodomain containing 4	O60885	0.08	0.408	0.01	0.528	0.132	0.0311	Nucleus	kinase		AZD5153,BI 894999,PLX2853,PLX51107	23476
BRD7	bromodomain containing 7	Q9NPI1	0.251	0.213	0.104	0.239	0.152	0.18	Nucleus	transcription regulator			29117	26992
BRD8	bromodomain containing 8	Q9H0E9	0.3	0.29	0.101	0.45	0.047	0.338	Nucleus	transcription regulator			10902	78656	291691
BRD9	bromodomain containing 9	Q9H8M2	0.068	0.24	0.11	0.335	0.285	0.0231	Nucleus	other			65980	105246	308067
BRF1	BRF1 RNA polymerase III transcription initiation factor subunit	Q92994	-0.215	0.19	-0.301	0.397	-0.452	0.123	Nucleus	transcription regulator			2972	72308	299347
BRI3BP	BRI3 binding protein	Q8WY22	-0.077	0.534	0.22	0.206	0.153	0.151	Extracellular Space	other			140707	76809	498176
BRIX1	biogenesis of ribosomes BRX1	Q8TDN6	-0.275	0.0106	-0.299	0.366	-0.163	0.393	Nucleus	other			55299	67832	294799
BRK1	BRICK1 subunit of SCAR/WAVE actin nucleating complex	Q8WUW1	-0.07	0.47	-0.321	0.0658	-0.242	0.0633	Cytoplasm	other			55845	101314	679934
BROX	BRO1 domain and CAAX motif containing	Q5VW32	0.062	0.168	-0.104	0.348	-0.212	0.116	Cytoplasm	other			148362	71678	305031
BRPF3	bromodomain and PHD finger containing 3	Q9ULD4	0.14	0.282	0.038	0.305	0.233	0.362	Cytoplasm	other			27154	268936	309647
BSCL2	BSCL2 lipid droplet biogenesis associated, seipin	Q96G97	-0.341	0.489	0.13	0.551	0.084	0.221	Cytoplasm	other			26580	14705	361722
BSDC1	BSD domain containing 1	Q9NW68	0.601	0.0161	0.116	0.338	0.3	0.0261	Other	other			55108	100383	297890
BSG	basigin (Ok blood group)	P35613	-0.076	0.428	0.227	0.00329	0.179	0.255	Plasma Membrane	transporter	disease progression,prognosis,response to therapy	metuximab	682	12215	25246
BTAF1	B-TFIID TATA-box binding protein associated factor 1	O14981	-0.051	0.185	-0.075	0.0419	-0.086	0.0155	Nucleus	transcription regulator			9044	107182	368042
BTBD2	BTB domain containing 2	Q9BX70	0.316	0.0231	-0.127	0.19	-0.014	0.524	Cytoplasm	other			55643	208198	500793
BTF3	basic transcription factor 3	P20290	-0.661	0.149	-0.445	0.461	-0.396	0.0837	Nucleus	transcription regulator			689	218490	294680
BTF3L4	basic transcription factor 3 like 4	Q96K17	-0.161	0.439	-0.04	0.303	-0.066	0.451	Other	other			91408	70533	366434
BTN2A1	butyrophilin subfamily 2 member A1	Q7KYR7	0.276	0.101	-0.133	0.503	0.009	0.11	Plasma Membrane	other			11120
BUB1	BUB1 mitotic checkpoint serine/threonine kinase	O43683	-0.256	0.535	-0.085	0.254	-0.456	0.381	Nucleus	kinase			699	12235	296137
BUB3	BUB3 mitotic checkpoint protein	O43684	0.116	0.252	0.133	0.272	0.197	0.103	Nucleus	other			9184	12237	361662
BUB1B	BUB1 mitotic checkpoint serine/threonine kinase B	O60566	-0.514	0.0152	-0.342	0.171	-0.647	0.000332	Nucleus	kinase			701	12236	171576
BUD13	BUD13 homolog	Q9BRD0	-0.157	0.373	-0.097	0.468	0.111	0.448	Nucleus	other			84811	215051	300687
BUD23	BUD23 rRNA methyltransferase and ribosome maturation factor	O43709	-0.506	0.0744	-0.117	0.376	-0.473	0.126	Nucleus	enzyme			114049	66138	368084
BUD31	BUD31 homolog	P41223	-0.113	0.0424	0.103	0.315	0.082	0.444	Nucleus	transcription regulator			8896		89819
BYSL	bystin like	Q13895	-0.642	1.25e-06	-0.05	0.349	-0.673	0.0146	Nucleus	other			705	53414	359727
BZW1	basic leucine zipper and W2 domains 1	Q7L1Q6	-0.006	0.296	0.188	0.166	0.016	0.475	Cytoplasm	translation regulator			9689	66882	363232
BZW2	basic leucine zipper and W2 domains 2	Q9Y6E2	0.008	0.4	-0.153	0.0521	-0.035	0.0347	Cytoplasm	translation regulator			28969	66912	171439
C11orf54	chromosome 11 open reading frame 54	Q9H0W9	-0.445	0.53	-0.055	0.464	-0.354	0.0422	Nucleus	enzyme			28970	70984	363016
C11orf58	chromosome 11 open reading frame 58	O00193	0.152	0.0475	-0.196	0.333	0.018	0.322	Other	other			10944	56372	293160
C11orf68	chromosome 11 open reading frame 68	Q9H3H3	0.13	0.353	0.026	0.452	-0.037	0.335	Other	other			83638	107242	266609
C11orf98	chromosome 11 open reading frame 98	E9PRG8	0.171	0.307	0.078	0.365	0.215	0.437	Other	other			102288414	66276	690349
C12orf10	chromosome 12 open reading frame 10	Q9HB07	0.025	0.185	-0.117	0.327	-0.177	0.0398	Nucleus	other			60314	60315	300258
C12orf29	chromosome 12 open reading frame 29	Q8N999	-0.565	0.289	-0.012	0.341	-0.723	0.207	Other	other			91298	68281	314788
C12orf43	chromosome 12 open reading frame 43	Q96C57	0.17	0.467	-0.02	0.461	0.217	0.304	Other	other			64897	72357	288704
C12orf45	chromosome 12 open reading frame 45	Q8N5I9	-0.317	0.000874	0.081	0.56	-0.439	0.13	Other	other			121053	28109	299700
C12orf57	chromosome 12 open reading frame 57	Q99622	-0.34	0.021	-0.126	0.0913	-0.673	1.95e-06	Cytoplasm	other			113246	14790
C12orf73	chromosome 12 open reading frame 73	Q69YU5	0.158	0.541	0.097	0.108	0.279	0.53	Other	other			728568	544717	691921
C12orf75	chromosome 12 open reading frame 75	Q8TAD7	0.132	0.253	-0.029	0.289	0.171	0.241	Other	other			387882
C15orf40	chromosome 15 open reading frame 40	Q8WUR7	0.301	0.308	0.596	0.339	-0.081	0.559	Other	other			123207	67290	293059|100363116
C16orf58	chromosome 16 open reading frame 58	Q96GQ5	0.147	0.506	0.263	0.493	0.286	0.378	Other	other			64755	233913	361654
C16orf87	chromosome 16 open reading frame 87	Q6PH81	-1.218	0.147	-0.464	0.334	-1.689	0.24	Other	other			388272	66714	291925
C16orf91	chromosome 16 open reading frame 91	Q4G0I0	0.135	0.473	-0.189	0.54	0.161	0.108	Other	other			283951	214489	497874
C17orf49	chromosome 17 open reading frame 49	Q8IXM2	0.5	0.474	0.057	0.506	0.176	0.529	Nucleus	other			124944	104457	287452
C17orf75	chromosome 17 open reading frame 75	Q9HAS0	-0.172	0.288	0.06	0.458	-0.277	0.127	Extracellular Space	other			64149	70591	303764
C17orf80	chromosome 17 open reading frame 80	Q9BSJ5	0.169	0.373	0.106	0.472	0.226	0.311	Cytoplasm	other			55028	276852	287798
C17orf97	chromosome 17 open reading frame 97	Q6ZQX7	0.085	0.44	0.013	0.445	-0.091	0.561	Other	other			400566	74230	497957
C18orf21	chromosome 18 open reading frame 21	Q32NC0	-0.547	0.259	0.415	0.212	-0.855	0.345	Other	other			83608	68046|668459	498830
C18orf25	chromosome 18 open reading frame 25	Q96B23	0.148	0.203	0.108	0.193	0.019	0.36	Other	other			147339	212163	307249
C18orf32	chromosome 18 open reading frame 32	Q8TCD1	0.151	0.0297	0.18	0.112	0.166	0.443	Other	other			497661	407819	498886
C19orf25	chromosome 19 open reading frame 25	Q9UFG5	0.064	0.182	-0.078	0.284	0.099	0.143	Other	other			148223	66374	299612
C19orf47	chromosome 19 open reading frame 47	Q8N9M1	-0.261	0.139	-0.335	0.437	0.004	0.532	Nucleus	other			126526	66367	292739
C19orf53	chromosome 19 open reading frame 53	Q9UNZ5	-0.294	0.00946	0.027	0.106	-0.087	0.263	Nucleus	other			28974	101966	288913
C1orf21	chromosome 1 open reading frame 21	Q9H246	2.313	0.139	1.86	0.258	1.962	0.338	Other	other			81563	69399	289084
C1orf35	chromosome 1 open reading frame 35	Q9BU76	-0.507	0.0332	0.004	0.193	-0.2	0.387	Other	other			79169	67862	303180
C1orf52	chromosome 1 open reading frame 52	Q8N6N3	-0.084	0.41	-0.017	0.537	-0.171	0.158	Nucleus	other			148423	66421	499724
C1orf112	chromosome 1 open reading frame 112	Q9NSG2	-0.714	0.223	-0.435	0.263	-0.951	0.0431	Other	other			55732	381306	498265
C1orf122	chromosome 1 open reading frame 122	Q6ZSJ8	-0.135	0.127	0.13	0.145	-0.025	0.531	Other	other			127687		362592
C1orf131	chromosome 1 open reading frame 131	Q8NDD1	-0.912	0.108	0.025	0.487	-0.892	0.197	Nucleus	other			128061	66523	292100
C1orf159	chromosome 1 open reading frame 159	Q96HA4	-0.208	0.00168	0.111	0.0955	-0.009	0.556	Other	other			54991	230996	313775
C1orf174	chromosome 1 open reading frame 174	Q8IYL3	0.186	0.112	0.297	0.0597	0.228	0.226	Nucleus	other			339448	97159	362671
C1orf198	chromosome 1 open reading frame 198	Q9H425	-0.215	0.254	-0.158	0.0972	-0.513	0.0344	Cytoplasm	other			84886	69551	498967
C1orf226	chromosome 1 open reading frame 226	A1L170	-0.36	0.144	0.01	0.129	-0.489	0.0104	Other	other			400793	665574	100361087
C1QBP	complement C1q binding protein	Q07021	0.057	0.0239	0.216	0.0126	0.309	0.00182	Cytoplasm	transcription regulator			708	12261	29681
C20orf27	chromosome 20 open reading frame 27	Q9GZN8	-0.013	0.147	-0.085	0.295	-0.115	0.05	Other	other			54976	67326	311428
C2CD2L	C2CD2 like	O14523	-0.487	0.365	-0.146	0.397	-0.228	0.492	Cytoplasm	transporter			9854	71764	300666
C2orf49	chromosome 2 open reading frame 49	Q9BVC5	0.058	0.0324	0.112	0.0502	0.235	0.00312	Nucleus	other			79074	98404	301374
C2orf69	chromosome 2 open reading frame 69	Q8N8R5	-0.196	0.203	-0.056	0.28	-0.063	0.465	Other	other			205327	73467	316406
C3orf38	chromosome 3 open reading frame 38	Q5JPI3	-0.082	0.351	-0.087	0.329	-0.099	0.549	Nucleus	peptidase			285237	67609
C4orf3	chromosome 4 open reading frame 3	Q8WVX3	0.429	0.176	0.193	0.314	0.623	0.145	Other	other			401152
C4orf46	chromosome 4 open reading frame 46	Q504U0	0.128	0.454	0.364	0.29	-0.113	0.527	Other	other			201725	75939	310537
C5orf15	chromosome 5 open reading frame 15	Q8NC54	0.212	0.0776	-0.349	0.543	0.244	0.174	Other	other			56951	213673	303122
C5orf22	chromosome 5 open reading frame 22	Q49AR2	0.045	0.396	-0.1	0.208	-0.138	0.145	Other	other			55322	77877	310158
C5orf24	chromosome 5 open reading frame 24	Q7Z6I8	0.034	0.42	0.18	0.405	0.144	0.338	Other	other			134553	78521	498701
C5orf30	chromosome 5 open reading frame 30	Q96GV9	-0.124	0.0847	-0.077	0.518	-1.374	0.0968	Cytoplasm	other			90355	52392	501195
C5orf51	chromosome 5 open reading frame 51	A6NDU8	-0.264	0.433	-0.064	0.501	-0.532	0.229	Other	other			285636	106064
C6orf47	chromosome 6 open reading frame 47	O95873	-0.41	0.171	0.053	0.498	-0.079	0.421	Cytoplasm	other			57827	114585	406868
C6orf89	chromosome 6 open reading frame 89	Q6UWU4	0.393	0.173	-0.029	0.504	0.682	0.0761	Cytoplasm	other			221477	80748	294311
C6orf120	chromosome 6 open reading frame 120	Q7Z4R8	0.628	0.387	0.146	0.316	0.34	0.14	Cytoplasm	other			387263	67912	100125364
C7orf26	chromosome 7 open reading frame 26	Q96N11	-0.683	0.33	-0.538	0.227	-0.282	0.402	Nucleus	other			79034	231868	683674
C7orf50	chromosome 7 open reading frame 50	Q9BRJ6	-0.056	0.423	0.027	0.433	0.036	0.323	Other	other			84310	73212	498154
C8orf33	chromosome 8 open reading frame 33	Q9H7E9	-0.31	0.0169	-0.069	0.403	-0.076	0.303	Other	other			65265	117171	681282
C8orf82	chromosome 8 open reading frame 82	Q6P1X6	0.407	0.158	0.165	0.321	0.459	0.059	Cytoplasm	other			414919	223665	362946
C9orf40	chromosome 9 open reading frame 40	Q8IXQ3	0.308	0.361	0.086	0.489	0.237	0.294	Other	other			55071	225995	499331
C9orf78	chromosome 9 open reading frame 78	Q9NZ63	-0.07	0.366	-0.3	0.0764	-0.122	0.0426	Other	other			51759	227707
CAAP1	caspase activity and apoptosis inhibitor 1	Q9H8G2	0.237	0.0955	0.26	0.0558	0.173	0.148	Other	other			79886	67770	500501
CAB39	calcium binding protein 39	Q9Y376	0	0.00669	-0.178	0.084	-0.036	0.413	Cytoplasm	enzyme			51719	12283
CABIN1	calcineurin binding protein 1	Q9Y6J0	0.223	0.435	0.343	0.246	-0.027	0.562	Nucleus	other			23523	104248	94165
CACHD1	cache domain containing 1	Q5VU97	0.277	1.14e-05	-0.259	1.02e-05	0.122	0.0241	Other	other			57685	320508	298267
CACNA2D1	calcium voltage-gated channel auxiliary subunit alpha2delta 1	P54289	0.51	4.1e-05	-0.337	0.000186	0.459	0.00617	Plasma Membrane	ion channel		aliskiren/amlodipine,aliskiren/amlodipine/hydrochlorothiazide,amlodipine,amlodipine/atorvastatin,amlodipine/benazepril,amlodipine/celecoxib,amlodipine/ezetimibe/losartan/rosuvastatin,amlodipine/hydrochlorothiazide/olmesartan medoxomil,amlodipine/hydrochlorothiazide/valsartan,amlodipine/indapamide/perindopril,amlodipine/perindopril,amlodipine/telmisartan,amlodipine/valsartan,bepridil,enalapril/fel…	781	12293	25399
CACTIN	cactin, spliceosome C complex subunit	Q8WUQ7	0.196	0.526	0.329	0.0932	0.313	0.443	Nucleus	other			58509	70312	500790
CACUL1	CDK2 associated cullin domain 1	Q86Y37	-0.005	0.181	-0.172	0.396	-0.199	0.279	Other	other			143384	78832	365493
CACYBP	calcyclin binding protein	Q9HB71	0.208	4.62e-05	-0.21	0.0925	-0.056	0.526	Nucleus	other			27101	12301	289144
CAD	carbamoyl-phosphate synthetase 2, aspartate transcarbamylase, and dihydroorotase	P27708	-0.172	0.00165	0.004	0.0035	-0.284	1.05e-06	Cytoplasm	enzyme			790	69719	24240
CADM4	cell adhesion molecule 4	Q8NFZ8	0.031	0.424	-0.093	0.276	0.071	0.39	Plasma Membrane	other			199731	260299	365216
CADPS2	calcium dependent secretion activator 2	Q86UW7	-0.118	0.393	-0.221	0.0964	-0.198	0.207	Plasma Membrane	other			93664	320405	312166
CALCOCO2	calcium binding and coiled-coil domain 2	Q13137	0.268	0.521	0.051	0.384	0.344	0.271	Nucleus	other			10241		303479
CALD1	caldesmon 1	Q05682	0.132	5.94e-08	-0.166	0.365	0.261	0.0153	Cytoplasm	other			800
CALR	calreticulin	P27797	-0.442	0.328	-0.233	0.186	-0.088	0.559	Cytoplasm	transcription regulator	efficacy,unspecified application		811	12317	64202
CALU	calumenin	O43852	0.086	0.00902	-0.249	0.164	0.107	0.0594	Cytoplasm	other			813	12321	64366
CAMK1	calcium/calmodulin dependent protein kinase I	Q14012	0	0.326	0.042	0.323	-0.179	0.303	Cytoplasm	kinase			8536	52163	171503
CAMK1D	calcium/calmodulin dependent protein kinase ID	Q8IU85	0.18	0.461	-0.135	0.137	-0.295	0.0222	Cytoplasm	kinase			57118	227541	307124
CAMK2D	calcium/calmodulin dependent protein kinase II delta	Q13557	0.065	0.0132	-0.084	0.533	0.105	0.0137	Cytoplasm	kinase			817	108058	24246
CAMK2G	calcium/calmodulin dependent protein kinase II gamma	Q13555	0.007	0.354	0.098	0.269	-0.059	0.487	Cytoplasm	kinase			818	12325	171140
CAMLG	calcium modulating ligand	P49069	-0.208	0.527	-0.043	0.429	0.014	0.291	Cytoplasm	other		alemtuzumab/cyclosporin A,cyclosporin A,cyclosporin A/methotrexate,cyclosporine A/sirolimus/tacrolimus,cyclosporine A/tacrolimus	819	12328	81715
CAMSAP1	calmodulin regulated spectrin associated protein 1	Q5T5Y3	-0.276	0.00356	-0.158	0.164	-0.32	0.00196	Cytoplasm	other			157922	227634	296580
CAMSAP2	calmodulin regulated spectrin associated protein family member 2	Q08AD1	-0.096	0.126	-0.06	0.435	-0.115	0.157	Cytoplasm	other			23271	67886	289400
CAND1	cullin associated and neddylation dissociated 1	Q86VP6	0.187	0.56	-0.073	0.0578	-0.124	0.21	Cytoplasm	transcription regulator			55832	71902	117152
CANT1	calcium activated nucleotidase 1	Q8WVQ1	-0.041	0.478	-0.008	0.545	0.026	0.188	Extracellular Space	enzyme			124583	76025	246272
CANX	calnexin	P27824	0.041	0.156	0.11	0.519	0.156	0.00378	Cytoplasm	other	efficacy		821	12330	29144
CAP1	cyclase associated actin cytoskeleton regulatory protein 1	Q01518	0.269	0.0244	-0.02	0.315	-0.222	0.0759	Plasma Membrane	other			10487	12331	64185
CAP2	cyclase associated actin cytoskeleton regulatory protein 2	P40123	0.646	0.0159	-0.072	0.249	0.484	0.505	Plasma Membrane	other	disease progression		10486	67252	116653
CAPG	capping actin protein, gelsolin like	P40121	0.212	0.432	-0.184	0.473	-0.18	0.269	Nucleus	other			822	12332	297339
CAPN1	calpain 1	P07384	0.293	0.202	0.007	0.374	0.262	0.398	Cytoplasm	peptidase			823	12333	29153
CAPN2	calpain 2	P17655	-0.235	0.0115	-0.184	0.0121	-0.233	0.00221	Cytoplasm	peptidase			824	12334	29154
CAPNS1	calpain small subunit 1	P04632	-0.15	0.53	0.155	0.353	-0.316	0.265	Cytoplasm	peptidase			826	12336	29156|100911363|100912380
CAPRIN1	cell cycle associated protein 1	Q14444	-0.282	0.0771	0.028	0.531	-0.631	0.00519	Plasma Membrane	other			4076	53872	362173
CAPZA1	capping actin protein of muscle Z-line subunit alpha 1	P52907	0.279	0.000913	0.015	0.433	0.105	0.215	Cytoplasm	other			829	12340	691149
CAPZA2	capping actin protein of muscle Z-line subunit alpha 2	P47755	0.174	0.0447	-0.047	0.454	-0.1	0.447	Cytoplasm	other			830	12343	493810
CAPZB	capping actin protein of muscle Z-line subunit beta	P47756	0.242	0.264	0.056	0.491	-0.005	0.513	Cytoplasm	other			832	12345	298584
CARHSP1	calcium regulated heat stable protein 1	Q9Y2V2	-0.26	0.287	-0.613	0.0205	-0.792	0.00862	Cytoplasm	transcription regulator			23589	52502	260416
CARM1	coactivator associated arginine methyltransferase 1	Q86X55	-0.195	0.277	-0.031	0.332	-0.047	0.329	Nucleus	transcription regulator			10498	59035	363026
CARNMT1	carnosine N-methyltransferase 1	Q8N4J0	-0.724	0.126	-0.408	0.286	-0.796	0.127	Cytoplasm	enzyme			138199	67383	293871
CARS1	cysteinyl-tRNA synthetase 1	P49589	0.059	0.559	-0.035	0.216	0.112	0.552	Cytoplasm	enzyme			833	27267	293638
CARS2	cysteinyl-tRNA synthetase 2, mitochondrial	Q9HA77	-0.086	0.171	0.051	0.513	0.129	0.247	Cytoplasm	enzyme			79587	71941	361184
CASC3	CASC3 exon junction complex subunit	O15234	-0.069	0.231	-0.184	0.504	-0.338	0.21	Nucleus	other			22794	192160	259170
CASC4	cancer susceptibility 4	Q6P4E1	0.171	0.00299	-0.064	0.513	0.385	0.00656	Cytoplasm	other			113201	319996	362204
CASK	calcium/calmodulin dependent serine protein kinase	O14936	-0.089	0.471	-0.026	0.488	-0.105	0.486	Plasma Membrane	kinase			8573	12361	29647
CASP2	caspase 2	P42575	-0.437	0.26	-0.168	0.534	-0.487	0.192	Cytoplasm	peptidase			835	12366	64314
CASP3	caspase 3	P42574	-0.139	0.428	-0.224	0.302	-0.248	0.283	Cytoplasm	peptidase	diagnosis,disease progression,efficacy,unspecified application	caspase 3 inhibitor,emricasan	836	12367	25402
CASP4	caspase 4	P49662	-0.115	0.406	0.022	0.476	0.07	0.395	Cytoplasm	peptidase			837	12363	114555
CASP6	caspase 6	P55212	0.031	0.182	-0.063	0.217	-0.411	0.0925	Cytoplasm	peptidase			839	12368	83584
CASP7	caspase 7	P55210	0.294	0.00607	-0.168	0.413	0.046	0.497	Cytoplasm	peptidase			840	12369	64026
CASP8	caspase 8	Q14790	0.215	0.346	0.222	0.486	-0.142	0.308	Nucleus	peptidase	diagnosis,efficacy,prognosis		841	12370	64044
CAST	calpastatin	P20810	0.37	0.14	0.072	0.341	-0.015	0.266	Cytoplasm	peptidase			831	12380	25403
CAT	catalase	P04040	0.215	0.0051	-0.089	0.169	0.28	0.0479	Cytoplasm	enzyme	diagnosis	fomepizole	847	12359	24248
CAV1	caveolin 1	Q03135	-0.253	0.268	0.001	0.211	-0.166	0.122	Plasma Membrane	transmembrane receptor	diagnosis		857	12389	25404
CAV2	caveolin 2	P51636	-0.042	0.0334	0.099	0.079	-0.275	0.0139	Plasma Membrane	other			858	12390	363425
CAVIN1	caveolae associated protein 1	Q6NZI2	0.08	0.355	0.224	0.0091	0.366	0.104	Nucleus	transcription regulator			284119	19285	287710
CBFB	core-binding factor subunit beta	Q13951	-0.349	0.332	-0.341	0.285	-0.66	0.298	Nucleus	transcription regulator			865	12400	361391
CBL	Cbl proto-oncogene	P22681	-0.109	0.101	-0.071	0.422	-0.353	0.0101	Nucleus	transcription regulator			867	12402	500985
CBLB	Cbl proto-oncogene B	Q13191	-0.095	0.387	-0.217	0.3	-0.208	0.461	Nucleus	enzyme			868	208650	171136
CBLL1	Cbl proto-oncogene like 1	Q75N03	0.076	0.214	0.154	0.117	0.223	0.0942	Nucleus	enzyme			79872	104836	314028
CBR1	carbonyl reductase 1	P16152	0.031	0.472	-0.026	0.381	-0.155	0.00086	Cytoplasm	enzyme			873	12408	29224|100360507|102556347
CBR3	carbonyl reductase 3	O75828	0.08	0.399	-0.136	0.511	0.083	0.387	Cytoplasm	enzyme			874	109857	304078
CBR4	carbonyl reductase 4	Q8N4T8	0.409	0.106	-0.193	0.526	0.462	0.119	Cytoplasm	enzyme			84869	234309	359725
CBS/CBSL	cystathionine beta-synthase	P35520	-0.032	0.396	0.072	0.177	-0.116	0.101	Cytoplasm	enzyme			875|102724560	12411	24250
CBWD2	COBW domain containing 2	Q8IUF1	-0.635	0.0264	-0.22	0.312	-0.883	0.000165	Other	other			150472
CBX1	chromobox 1	P83916	0.045	0.212	-0.262	0.285	0.111	0.519	Nucleus	transcription regulator			10951	12412	360609
CBX2	chromobox 2	Q14781	0.034	0.101	0.38	0.145	-0.06	0.0587	Nucleus	transcription regulator			84733	12416	303730
CBX3	chromobox 3	Q13185	0.161	0.55	0.032	0.239	0.384	0.17	Nucleus	transcription regulator			11335	12417	297093
CBX4	chromobox 4	O00257	-0.301	0.534	0.202	0.412	0.082	0.524	Nucleus	transcription regulator	prognosis		8535	12418	501403
CBX5	chromobox 5	P45973	0.154	5.13e-07	-0.09	0.368	0.277	8.36e-07	Nucleus	transcription regulator			23468	12419	300266
CBX8	chromobox 8	Q9HC52	-0.012	0.233	-0.032	0.19	0.056	0.205	Nucleus	other			57332	30951	303731
CC2D1A	coiled-coil and C2 domain containing 1A	Q6P1N0	0.185	0.0617	0.169	0.416	-0.262	0.475	Cytoplasm	transcription regulator			54862	212139	288908
CC2D1B	coiled-coil and C2 domain containing 1B	Q5T0F9	0.434	0.14	0.149	0.363	0.07	0.435	Nucleus	transcription regulator			200014	319965	313478
CCAR1	cell division cycle and apoptosis regulator 1	Q8IX12	0.011	0.00131	-0.037	0.416	0.274	0.0149	Nucleus	transcription regulator			55749	67500	361849
CCAR2	cell cycle and apoptosis regulator 2	Q8N163	0.18	0.122	0.191	0.19	0.263	0.0212	Cytoplasm	peptidase			57805	219158	306007
CCDC6	coiled-coil domain containing 6	Q16204	-0.094	0.358	-0.026	0.524	-0.138	0.353	Cytoplasm	other			8030	76551	691155
CCDC8	coiled-coil domain containing 8	Q9H0W5	-0.106	0.189	0.113	0.0785	-0.534	0.239	Plasma Membrane	other			83987	434130	494320
CCDC9	coiled-coil domain containing 9	Q9Y3X0	-0.035	0.0435	0.09	0.51	-0.165	0.0586	Extracellular Space	other			26093	243846
CCDC12	coiled-coil domain containing 12	Q8WUD4	0.056	0.397	0.111	0.0875	0.193	0.00104	Other	other			151903	72654	363151
CCDC22	coiled-coil domain containing 22	O60826	0.014	0.34	0.242	0.562	0.018	0.273	Cytoplasm	other			28952	54638	317381
CCDC25	coiled-coil domain containing 25	Q86WR0	0.195	0.0257	-0.134	0.183	-0.076	0.544	Cytoplasm	other			55246	67179	361059
CCDC32	coiled-coil domain containing 32	Q9BV29	0.05	0.563	-0.081	0.263	-0.02	0.525	Other	other			90416	269336	296081
CCDC34	coiled-coil domain containing 34	Q96HJ3	-0.728	0.191	-0.308	0.38	-0.621	0.207	Other	other			91057	68201	362187
CCDC43	coiled-coil domain containing 43	Q96MW1	0.403	0.117	0.009	0.397	0.133	0.542	Cytoplasm	other			124808	52715	360637
CCDC47	coiled-coil domain containing 47	Q96A33	-0.142	0.311	-0.113	0.329	0.078	0.47	Extracellular Space	other			57003	67163	303606
CCDC50	coiled-coil domain containing 50	Q8IVM0	-0.452	0.0059	-0.431	0.104	-0.478	0.000902	Cytoplasm	other			152137
CCDC51	coiled-coil domain containing 51	Q96ER9	-0.072	0.182	0.154	0.335	0.161	0.13	Cytoplasm	other			79714	66658	316008
CCDC58	coiled-coil domain containing 58	Q4VC31	0.14	0.0267	-0.103	0.212	0.439	0.00365	Cytoplasm	other			131076	381045	288065
CCDC59	coiled-coil domain containing 59	Q9P031	-0.137	0.0009	0.042	0.343	-0.222	0.0019	Nucleus	other			29080	52713	314799
CCDC77	coiled-coil domain containing 77	Q9BR77	-0.342	0.15	0.219	0.0767	-0.31	0.274	Cytoplasm	other			84318	67200	312677
CCDC86	coiled-coil domain containing 86	Q9H6F5	-0.489	0.359	0.146	0.303	-0.178	0.469	Nucleus	other			79080	108673	293738
CCDC93	coiled-coil domain containing 93	Q567U6	0.218	0.341	0.084	0.497	0.282	0.494	Extracellular Space	other			54520	70829	304743
CCDC97	coiled-coil domain containing 97	Q96F63	-0.013	0.388	0.041	0.271	-0.085	0.333	Other	other			90324	52132	292724
CCDC115	coiled-coil domain containing 115	Q96NT0	0.135	0.454	0.173	0.262	0.425	0.31	Cytoplasm	other			84317	69668	363213
CCDC124	coiled-coil domain containing 124	Q96CT7	0.164	0.219	0.15	0.222	0.243	0.221	Other	other			115098	234388	290642
CCDC134	coiled-coil domain containing 134	Q9H6E4	-0.334	0.291	0.231	0.447	0.092	0.151	Other	other			79879	76457	500909
CCDC137	coiled-coil domain containing 137	Q6PK04	-0.613	0.0117	-0.168	0.505	-0.086	0.424	Nucleus	other			339230	67291	688298
CCDC138	coiled-coil domain containing 138	Q96M89	-0.199	0.367	-0.357	0.225	-0.506	0.201	Other	other			165055	76138	499442
CCDC167	coiled-coil domain containing 167	Q9P0B6	-0.492	0.0166	-0.586	0.259	-0.221	0.433	Other	other			154467	68597	689755
CCDC71L	coiled-coil domain containing 71 like	Q8N9Z2	-0.163	0.49	0.335	0.219	-0.047	0.503	Other	other			168455	72123	500640
CCDC88A	coiled-coil domain containing 88A	Q3V6T2	0.014	0.21	-0.404	0.502	-0.214	0.472	Cytoplasm	other			55704	108686	305605
CCDC88B	coiled-coil domain containing 88B	A6NC98	0.105	0.552	0.035	0.546	-0.172	0.405	Nucleus	enzyme			283234	78317	293698
CCDC90B	coiled-coil domain containing 90B	Q9GZT6	0.164	0.0182	0.154	0.408	0.259	0.00336	Cytoplasm	other			60492	66365	308820
CCM2	CCM2 scaffold protein	Q9BSQ5	-0.103	0.472	0.128	0.53	-0.119	0.45	Cytoplasm	other			83605	216527	305505
CCNA2	cyclin A2	P20248	-0.194	0.259	0.022	0.525	-0.297	0.0196	Nucleus	other	efficacy,prognosis		890	12428	114494
CCNB1	cyclin B1	P14635	-0.626	0.000123	-0.168	0.0631	-0.565	0.000393	Cytoplasm	kinase			891	268697|434175	25203
CCNB2	cyclin B2	O95067	-0.706	0.127	-0.347	0.118	-0.733	0.149	Cytoplasm	other			9133	12442	363088
CCNC	cyclin C	P24863	-0.056	0.413	-0.286	0.254	-1.031	0.111	Nucleus	other			892	51813	114839
CCND1	cyclin D1	P24385	0.58	0.412	-0.187	0.0296	0.186	0.316	Nucleus	transcription regulator	diagnosis,efficacy,prognosis,response to therapy,unspecified application	arsenic trioxide,arsenic trioxide/cytarabine/methotrexate,arsenic trioxide/daunorubicin/tretinoin,arsenic trioxide/gemtuzumab ozogamicin/tretinoin,arsenic trioxide/idarubicin/tretinoin,arsenic trioxide/tretinoin	595	12443	58919
CCNDBP1	cyclin D1 binding protein 1	O95273	0.057	0.437	0.37	0.117	0.408	0.459	Nucleus	other			23582	17151	362201
CCNH	cyclin H	P51946	-0.331	0.337	0.111	0.552	-0.197	0.266	Nucleus	transcription regulator	prognosis		902	66671	84389
CCNK	cyclin K	O75909	-0.037	0.0218	0.2	0.295	-0.114	0.0222	Nucleus	kinase			8812	12454	500715
CCNL1	cyclin L1	Q9UK58	0.031	0.432	0.111	0.527	0.184	0.416	Nucleus	other			57018	56706	114121
CCNL2	cyclin L2	Q96S94	-0.105	0.33	0.002	0.544	0.025	0.463	Nucleus	other			81669	56036	298686
CCNT1	cyclin T1	O60563	-0.624	0.0447	-0.134	0.336	-0.919	0.375	Nucleus	transcription regulator			904	12455	315291
CCNY	cyclin Y	Q8ND76	0.426	0.119	0.136	0.445	0.48	0.0591	Nucleus	other			219771	67974	361261
CCP110	centriolar coiled-coil protein 110	O43303	-0.203	0.458	-0.584	0.258	-0.107	0.485	Cytoplasm	other			9738	101565	361634
CCPG1	cell cycle progression 1	Q9ULG6	0.087	0.487	0.616	0.149	0.147	0.337	Other	other			9236	72278	363098
CCS	copper chaperone for superoxide dismutase	O14618	0.427	0.00205	0.04	0.545	0.075	0.108	Cytoplasm	enzyme			9973	12460	84485
CCT2	chaperonin containing TCP1 subunit 2	P78371	0.316	5.64e-10	0.085	0.416	-0.069	0.376	Cytoplasm	kinase			10576	12461	299809
CCT3	chaperonin containing TCP1 subunit 3	P49368	0.081	0.0277	0.013	0.434	-0.026	0.371	Cytoplasm	other			7203	12462	295230
CCT4	chaperonin containing TCP1 subunit 4	P50991	0.165	6.06e-10	-0.002	0.101	0.151	0.0378	Cytoplasm	other			10575	12464	29374
CCT5	chaperonin containing TCP1 subunit 5	P48643	0.227	5.43e-07	-0.038	0.341	0.142	0.295	Cytoplasm	other			22948	12465	294864
CCT7	chaperonin containing TCP1 subunit 7	Q99832	0.308	2e-06	-0.101	0.539	0.133	0.132	Cytoplasm	other			10574	12468	297406
CCT8	chaperonin containing TCP1 subunit 8	P50990	0.355	9.87e-09	0.078	0.121	0.274	0.0253	Cytoplasm	enzyme			10694	12469	288305
CCT6A	chaperonin containing TCP1 subunit 6A	P40227	0.133	0.135	0.024	0.117	-0.012	0.188	Cytoplasm	other			908	12466	288620
CCZ1/CCZ1B	CCZ1 homolog B, vacuolar protein trafficking and biogenesis associated	P86790	-0.295	0.0115	-0.118	0.395	-0.524	9.52e-05	Cytoplasm	other			51622|221960	231874	360768
CD44	CD44 molecule (Indian blood group)	P16070	-0.214	0.0307	0.159	0.44	0.088	0.22	Plasma Membrane	other	diagnosis,disease progression,prognosis,unspecified application	A6 peptide,AMC303,anti-CD44v7 antibody	960	12505	25406
CD46	CD46 molecule	P15529	-0.229	0.53	-0.255	0.339	0.006	0.252	Plasma Membrane	transmembrane receptor		FOR46	4179	17221	29333
CD47	CD47 molecule	Q08722	-0.067	0.32	0.164	0.117	0.047	0.414	Plasma Membrane	transmembrane receptor	unspecified application	ALX148,AO-176,CC-90002,hu5F9-G4,TJ011133,TTI-621,TTI-622	961	16423	29364
CD59	CD59 molecule (CD59 blood group)	P13987	-0.326	0.45	-0.361	0.133	-0.307	0.331	Plasma Membrane	other			966	333883	25407
CD63	CD63 molecule	P08962	0.047	0.099	0.066	0.042	0.067	0.123	Plasma Membrane	other			967	12512	29186
CD81	CD81 molecule	P60033	0.421	0.0454	0.111	0.462	0.339	0.0969	Plasma Membrane	other			975	12520	25621
CD82	CD82 molecule	P27701	0.771	0.0107	0.239	0.122	1.018	0.0332	Plasma Membrane	other			3732	12521	83628
CD99	CD99 molecule (Xg blood group)	P14209	0.282	0.00153	0.261	0.0205	0.389	0.0083	Plasma Membrane	other			4267
CD151	CD151 molecule (Raph blood group)	P48509	0.093	0.182	-0.091	0.565	0.323	0.264	Plasma Membrane	other			977	12476	64315|100911730
CD248	CD248 molecule	Q9HCU0	0.266	0.128	-0.054	0.473	0.677	0.529	Plasma Membrane	other		MORAb-004	57124	70445	293669|100911882|100911932
CD276	CD276 molecule	Q5ZPR3	0.192	0.00497	0.04	0.499	0.328	0.000474	Plasma Membrane	other	prognosis	MGA271,MGC018,MGD009	80381	102657	315716
CD320	CD320 molecule	Q9NPF0	-0.389	0.0742	-0.161	0.433	-0.318	0.554	Plasma Membrane	transmembrane receptor			51293	54219	362851
CD2AP	CD2 associated protein	Q9Y5K6	0.194	0.0119	-0.002	0.537	0.065	0.522	Cytoplasm	other			23607	12488	316258
CD2BP2	CD2 cytoplasmic tail binding protein 2	O95400	-0.131	0.37	0.046	0.473	-0.08	0.252	Cytoplasm	other			10421	70233	293505
CD3EAP	CD3e molecule associated protein	O15446	-0.23	3.23e-07	0.145	6.79e-05	-0.01	0.341	Nucleus	other			10849	70333	680493
CD99L2	CD99 molecule like 2	Q8TCZ2	-0.016	0.39	0.056	0.544	0.308	0.0189	Plasma Membrane	other			83692	171486	500410
CDC7	cell division cycle 7	O00311	-0.37	0.161	-0.07	0.548	-0.099	0.556	Nucleus	kinase		BMS-863233,LY3143921,NMS-1116354,TAK-931	8317	12545	360908
CDC16	cell division cycle 16	Q13042	-0.202	0.105	-0.03	0.387	-0.137	0.0597	Nucleus	other			8881	69957	290875
CDC20	cell division cycle 20	Q12834	-0.379	0.00119	0.043	0.395	-0.354	0.0032	Nucleus	other			991	107995	64515
CDC23	cell division cycle 23	Q9UJX2	0.047	0.499	-0.163	0.258	0.07	0.276	Nucleus	enzyme			8697	52563	291689
CDC26	cell division cycle 26	Q8NHZ8	-0.069	0.148	0.022	0.456	-0.057	0.366	Nucleus	other			246184	66440	366381
CDC27	cell division cycle 27	P30260	-0.105	0.114	-0.025	0.156	-0.1	0.00107	Nucleus	other			996	217232	360643
CDC34	cell division cycle 34	P49427	-0.002	0.564	0.096	0.405	-0.156	0.194	Nucleus	enzyme			997	216150	299602
CDC37	cell division cycle 37	Q16543	0.192	0.00186	0.043	0.259	0.07	0.157	Cytoplasm	other			11140	12539	114562
CDC40	cell division cycle 40	O60508	0.057	0.404	0.069	0.177	0.197	0.185	Nucleus	other			51362	71713	361859
CDC42	cell division cycle 42	P60953	0.165	0.116	-0.214	0.0265	0.081	0.215	Cytoplasm	enzyme			998
CDC45	cell division cycle 45	O75419	-0.961	0.000406	-0.103	0.398	-0.695	0.519	Nucleus	other			8318	12544	287961
CDC73	cell division cycle 73	Q6P1J9	-0.123	0.327	0.017	0.33	-0.013	0.489	Nucleus	other	diagnosis		79577	214498	304832
CDC123	cell division cycle 123	O75794	-0.164	0.462	0.082	0.449	-0.238	0.156	Cytoplasm	other			8872	98828	116656
CDC14A	cell division cycle 14A	Q9UNH5	-0.116	0.198	0.026	0.535	-0.059	0.534	Nucleus	phosphatase			8556	229776	310806
CDC25C	cell division cycle 25C	P30307	-0.729	0.165	-0.433	0.0431	-1.313	0.0792	Nucleus	phosphatase			995	12532	307511
CDC37L1	cell division cycle 37 like 1	Q7L3B6	0.181	0.4	0	0.543	0.203	0.39	Cytoplasm	other			55664	67072	293886
CDC42BPA	CDC42 binding protein kinase alpha	Q5VT25	-0.513	0.274	-0.186	0.426	-0.469	0.0815	Cytoplasm	kinase			8476	226751	114116
CDC42BPB	CDC42 binding protein kinase beta	Q9Y5S2	-0.511	0.00147	-0.02	0.254	-0.59	0.00064	Cytoplasm	kinase			9578	217866	113960
CDC42EP4	CDC42 effector protein 4	Q9H3Q1	0.338	0.299	-0.199	0.0563	0.11	0.203	Cytoplasm	other			23580	56699	303653
CDC42EP5	CDC42 effector protein 5	Q6NZY7	0.675	0.0255	-0.355	0.444	0.241	0.0761	Cytoplasm	other			148170	58804	361505
CDC42SE1	CDC42 small effector 1	Q9NRR8	-0.779	0.17	-0.329	0.29	-0.616	0.22	Plasma Membrane	other			56882	57912	499672
CDC42SE2	CDC42 small effector 2	Q9NRR3	-0.171	0.379	-0.075	0.463	-0.227	0.339	Plasma Membrane	other			56990	72729	691031|100362023
CDC5L	cell division cycle 5 like	Q99459	-0.244	0.0121	-0.226	0.312	-0.144	0.304	Nucleus	transcription regulator			988	71702	85434
CDCA2	cell division cycle associated 2	Q69YH5	-0.488	5.81e-06	-0.099	0.014	-0.395	0.000897	Nucleus	other			157313	108912	305984
CDCA3	cell division cycle associated 3	Q99618	-0.274	0.0951	-0.288	0.148	-0.132	0.28	Cytoplasm	other			83461	14793	297594
CDCA5	cell division cycle associated 5	Q96FF9	-0.345	0.0224	0.007	0.457	-0.015	0.17	Cytoplasm	other			113130	67849	684771|686151
CDCA7	cell division cycle associated 7	Q9BWT1	-0.234	0.143	0.045	0.294	-0.758	0.0359	Nucleus	other			83879	66953	311742
CDCA8	cell division cycle associated 8	Q53HL2	-0.088	0.166	-0.08	0.0527	-0.091	0.386	Nucleus	other			55143	52276	500545
CDCA7L	cell division cycle associated 7 like	Q96GN5	-0.001	0.56	0.269	0.189	0.093	0.514	Nucleus	other			55536	217946	619566
CDH2	cadherin 2	P19022	0.246	0.00104	0.143	0.167	0.402	1.12e-05	Plasma Membrane	other	diagnosis,prognosis	N-ac-CHAVC-NH2	1000	12558	83501
CDH4	cadherin 4	P55283	1.575	0.00257	0.024	0.551	1.618	0.000683	Plasma Membrane	other			1002	12561	114588
CDH11	cadherin 11	P55287	0.607	3.78e-12	-0.134	0.113	0.746	1.62e-10	Plasma Membrane	other	efficacy,prognosis		1009	12552	84407
CDH12	cadherin 12	P55289	0.74	0.0749	0.224	0.168	1.029	0.00353	Plasma Membrane	other			1010	215654	301887
CDIPT	CDP-diacylglycerol--inositol 3-phosphatidyltransferase	O14735	0.094	0.207	-0.049	0.517	0.43	0.164	Cytoplasm	enzyme			10423	52858	192260
CDK1	cyclin dependent kinase 1	P06493	-1.304	3.08e-22	-0.373	0.0034	-1.634	5.49e-15	Nucleus	kinase	efficacy	AG 024322,alvocidib,AZD5438,dinaciclib,milciclib,riviciclib,roniciclib,SB-1317	983	12534	54237
CDK2	cyclin dependent kinase 2	P24941	-0.353	0.283	-0.121	0.56	-0.414	0.131	Nucleus	kinase		AG 024322,alvocidib,AZD5438,BMS-387032,CaM kinase II inhibitor,CYC065,dinaciclib,FN-1501,milciclib,roniciclib,roscovitine,SB-1317	1017	12566	362817
CDK4	cyclin dependent kinase 4	P11802	-0.514	0.00528	-0.209	0.128	-0.765	7.01e-05	Nucleus	kinase	diagnosis	abemaciclib,abemaciclib/anastrozole,abemaciclib/aromatase inhibitor,abemaciclib/aromatase inhibitor/GnRH analog,abemaciclib/exemestane,abemaciclib/fulvestrant,abemaciclib/letrozole,AG 024322,alvocidib,anastrozole/palbociclib,anastrozole/ribociclib,cyclin dependent kinase 4 inhibitor,everolimus/ribociclib,exemestane/palbociclib,exemestane/ribociclib,FCN-437,FLX925,FN-1501,fulvestrant/palbociclib,f…	1019	12567	94201
CDK5	cyclin dependent kinase 5	Q00535	-0.786	0.00237	-0.07	0.426	-0.659	0.0172	Nucleus	kinase		alvocidib,CYC065,dinaciclib	1020	12568	140908
CDK7	cyclin dependent kinase 7	P50613	-0.047	0.0263	0.308	0.306	-0.045	0.3	Nucleus	kinase		alvocidib,BMS-387032,CT7001,roscovitine,SB-1317,SY-1365	1022	12572	171150
CDK8	cyclin dependent kinase 8	P49336	-0.205	0.332	0.178	0.323	-0.013	0.536	Nucleus	kinase		alvocidib,BCD-115,SEL120	1024	264064	498140
CDK9	cyclin dependent kinase 9	P50750	-0.222	0.000418	-0.087	0.432	-0.398	0.000902	Nucleus	kinase		alvocidib,AZD4573,AZD5438,BAY1251152,BMS-387032,CDK9 inhibitor,CYC065,dinaciclib,riviciclib,roniciclib,roscovitine,SB-1317	1025	107951	362110
CDK12	cyclin dependent kinase 12	Q9NYV4	-0.261	0.122	0.159	0.483	-0.287	0.253	Nucleus	kinase			51755	69131	192350
CDK13	cyclin dependent kinase 13	Q14004	-0.255	0.00118	-0.137	0.459	-0.123	0.0743	Nucleus	kinase			8621	69562	306998
CDK16	cyclin dependent kinase 16	Q00536	0.046	0.228	-0.367	0.535	-0.13	0.363	Cytoplasm	kinase			5127	18555	81741
CDK11B	cyclin dependent kinase 11B	P21127	-0.441	6.17e-11	0.087	0.145	-0.314	3.86e-09	Nucleus	kinase			984
CDK2AP1	cyclin dependent kinase 2 associated protein 1	O14519	-0.145	0.448	-0.096	0.341	-0.103	0.561	Nucleus	other			8099	13445	360804
CDK5RAP1	CDK5 regulatory subunit associated protein 1	Q96SZ6	-0.332	0.102	-0.017	0.509	-0.185	0.0986	Extracellular Space	enzyme			51654	66971	252827
CDK5RAP2	CDK5 regulatory subunit associated protein 2	Q96SN8	0.022	0.374	-0.114	0.457	-0.037	0.391	Cytoplasm	other			55755	214444	286919
CDK5RAP3	CDK5 regulatory subunit associated protein 3	Q96JB5	0.284	0.00204	0.137	0.386	0.409	0.287	Nucleus	other			80279	80280	80278
CDKAL1	CDK5 regulatory subunit associated protein 1 like 1	Q5VV42	-0.223	0.0315	-0.265	0.274	-0.242	0.132	Cytoplasm	enzyme			54901	68916
CDKN2AIP	CDKN2A interacting protein	Q9NXV6	0.118	0.0698	0.175	0.0119	0.175	0.00956	Nucleus	transcription regulator			55602	70925	306455
CDKN2AIPNL	CDKN2A interacting protein N-terminal like	Q96HQ2	-0.131	0.0399	0.004	0.563	-0.106	0.306	Other	other			91368	52626	287278
CDR2	cerebellar degeneration related protein 2	Q01850	-0.013	0.425	-0.06	0.49	0.091	0.563	Cytoplasm	other			1039	12585	308958
CDS2	CDP-diacylglycerol synthase 2	O95674	0.138	0.164	-0.083	0.526	0.362	0.0663	Cytoplasm	enzyme			8760	110911	114101
CDV3	CDV3 homolog	Q9UKY7	-0.446	0.495	0.054	0.377	-0.264	0.328	Cytoplasm	other			55573	321022|102639170	315970
CDYL	chromodomain Y like	Q9Y232	0.165	0.371	0.095	0.348	0.201	0.412	Nucleus	transcription regulator			9425	12593	361237
CEBPB	CCAAT enhancer binding protein beta	P17676	-0.241	0.471	-0.133	0.242	-0.075	0.404	Nucleus	transcription regulator			1051	12608	24253
CEBPG	CCAAT enhancer binding protein gamma	P53567	-0.41	0.0516	0.18	0.31	-0.202	0.193	Nucleus	transcription regulator			1054	12611	25301
CEBPZ	CCAAT enhancer binding protein zeta	Q03701	-0.112	0.245	0.009	0.489	0.122	0.509	Nucleus	transcription regulator			10153	12607	362686
CEBPZOS	CEBPZ opposite strand	A8MTT3	0.236	0.339	0.416	0.392	0.453	0.302	Other	other			100505876
CELF1	CUGBP Elav-like family member 1	Q92879	0.088	0.105	0.181	0.0569	0.182	0.12	Cytoplasm	translation regulator			10658
CENPB	centromere protein B	P07199	0.48	0.458	0.04	0.29	0.041	0.449	Nucleus	other			1059	12616
CENPC	centromere protein C	Q03188	0.055	0.364	-0.003	0.15	0.478	0.118	Nucleus	other			1060	12617	305270
CENPE	centromere protein E	Q02224	-0.401	0.00083	-0.17	0.00592	-0.39	0.000114	Nucleus	other		GSK923295	1062	229841	362044
CENPF	centromere protein F	P49454	-0.056	0.476	-0.241	0.00647	-0.172	0.0253	Nucleus	other			1063	108000	257649
CENPH	centromere protein H	Q9H3R5	-0.472	0.00843	-0.157	0.126	-0.412	0.0558	Nucleus	other			64946	26886	681185
CENPI	centromere protein I	Q92674	-0.843	0.206	-0.284	0.395	-0.656	0.146	Nucleus	other			2491	102920	25448
CENPK	centromere protein K	Q9BS16	-0.925	0.0952	-0.441	0.201	-0.793	0.139	Nucleus	other			64105	60411	294712
CENPL	centromere protein L	Q8N0S6	1.557	0.478	-0.05	0.443	-0.943	0.115	Cytoplasm	other			91687	70454	289150
CENPN	centromere protein N	Q96H22	-0.381	0.353	-0.069	0.397	-0.661	0.136	Nucleus	other			55839	72155	361416
CENPQ	centromere protein Q	Q7L2Z9	-0.422	0.135	0.202	0.155	-0.382	0.205	Nucleus	other			55166	83815	363198
CENPS/CENPS-CORT	centromere protein S	Q8N2Z9	-0.767	0.189	0.016	0.502	-0.491	0.218	Nucleus	other			378708|100526739	69928	100534597
CENPU	centromere protein U	Q71F23	-0.362	0.0754	-0.097	0.552	-0.371	0.478	Nucleus	other			79682	71876	306464
CENPV	centromere protein V	Q7Z7K6	-0.634	0.0656	0.189	0.262	0.303	0.29	Nucleus	other			201161	73139	501702
CENPX	centromere protein X	A8MT69	-0.684	0.443	-0.256	0.246	-0.78	0.255	Nucleus	other			201254	20892	688314
CEP41	centrosomal protein 41	Q9BYV8	-0.041	0.379	-0.077	0.438	-0.459	0.00368	Cytoplasm	other			95681	83922	500069
CEP44	centrosomal protein 44	Q9C0F1	-0.006	0.462	-0.009	0.417	0.085	0.295	Cytoplasm	other			80817	382010	290722
CEP55	centrosomal protein 55	Q53EZ4	-0.29	0.0961	0.022	0.208	-0.107	0.151	Cytoplasm	other			55165	74107	294074
CEP78	centrosomal protein 78	Q5JTW2	-0.591	0.0312	0.288	0.0401	-0.665	0.21	Cytoplasm	other			84131	208518	60347
CEP85	centrosomal protein 85	Q6P2H3	-0.379	0.539	-0.029	0.15	-0.459	0.491	Nucleus	other			64793	70012	362622
CEP131	centrosomal protein 131	Q9UPN4	-0.428	0.000365	-0.082	0.419	-0.326	0.000184	Cytoplasm	other			22994	12009	360672
CEP162	centrosomal protein 162	Q5TB80	0.09	0.529	0.095	0.468	-0.013	0.536	Nucleus	other			22832	382090	300880
CEP170	centrosomal protein 170	Q5SW79	-0.461	0.0008	-0.201	0.19	-0.494	0.00125	Nucleus	other			9859	545389	171457
CEPT1	choline/ethanolamine phosphotransferase 1	Q9Y6K0	0.836	0.201	-0.654	0.407	0.42	0.486	Cytoplasm	enzyme			10390	99712	310773
CERK	ceramide kinase	Q8TCT0	-0.558	0.0114	-0.501	0.13	-0.426	0.105	Plasma Membrane	kinase			64781	223753	300129
CERS2	ceramide synthase 2	Q96G23	-0.134	0.35	0.246	0.162	0.414	0.201	Nucleus	transcription regulator	diagnosis		29956	76893	310667
CERT1	ceramide transporter 1	Q9Y5P4	0.054	0.309	-0.048	0.369	-0.029	0.241	Cytoplasm	kinase			10087	68018	365652
CES1	carboxylesterase 1	P23141	0.325	0.000114	-0.015	0.00155	0.195	9.47e-05	Cytoplasm	enzyme			1066	104158	113902
CETN2	centrin 2	P41208	0.019	0.31	0.024	0.333	-0.128	0.083	Nucleus	enzyme			1069	26370	84593
CETN3	centrin 3	O15182	-0.637	0.173	-0.143	0.281	-2.425	0.0581	Cytoplasm	other			1070	12626
CFAP20	cilia and flagella associated protein 20	Q9Y6A4	-0.069	0.559	-0.015	0.374	-0.112	0.313	Cytoplasm	other			29105	14894
CFAP36	cilia and flagella associated protein 36	Q96G28	-0.288	0.473	-1.155	0.195	-0.788	0.36	Extracellular Space	other			112942	216618	289859
CFAP97	cilia and flagella associated protein 97	Q9P2B7	-0.387	0.537	0.094	0.407	-0.835	0.452	Other	other			57587	66756	306469
CFAP298	cilia and flagella associated protein 298	P57076	-0.111	0.315	-0.017	0.254	-0.176	0.107	Cytoplasm	other			56683	68001	288269
CFDP1	craniofacial development protein 1	Q9UEE9	0.134	0.56	0.071	0.185	-0.083	0.0923	Extracellular Space	other			10428	23837	292027
CFL1	cofilin 1	P23528	-0.862	0.48	-0.396	0.528	-1.4	0.105	Nucleus	other			1072	12631	29271
CFL2	cofilin 2	Q9Y281	0.078	0.164	-0.187	0.0226	0.02	0.0365	Extracellular Space	other			1073	12632	366624
CGGBP1	CGG triplet repeat binding protein 1	Q9UFW8	-0.272	0.365	-0.107	0.498	-0.279	0.531	Nucleus	transcription regulator			8545	106143	288353
CHAC2	ChaC cation transport regulator homolog 2	Q8WUX2	-0.419	0.0111	-0.237	0.401	0.003	0.339	Cytoplasm	enzyme			494143	68044	360994
CHAF1A	chromatin assembly factor 1 subunit A	Q13111	-0.403	5.66e-08	0.017	0.327	-0.193	0.000654	Nucleus	other			10036	27221	363333
CHAF1B	chromatin assembly factor 1 subunit B	Q13112	-0.262	0.000226	0.111	0.149	-0.238	0.00406	Nucleus	other	unspecified application		8208	110749	288242
CHAMP1	chromosome alignment maintaining phosphoprotein 1	Q96JM3	0.021	0.23	0.092	0.435	0.17	0.00868	Nucleus	other			283489	101994	306647
CHCHD1	coiled-coil-helix-coiled-coil-helix domain containing 1	Q96BP2	0.39	0.00325	0.071	0.235	0.413	0.00451	Nucleus	other			118487	66121	361005
CHCHD2	coiled-coil-helix-coiled-coil-helix domain containing 2	Q9Y6H1	0.145	0.0339	0.22	0.000197	0.213	0.183	Cytoplasm	other			51142	14004|433806	316643|100911516
CHCHD3	coiled-coil-helix-coiled-coil-helix domain containing 3	Q9NX63	-0.153	0.253	0.058	0.308	0.119	0.048	Cytoplasm	transcription regulator			54927	66075	296966
CHCHD4	coiled-coil-helix-coiled-coil-helix domain containing 4	Q8N4Q1	-0.026	0.547	-0.036	0.308	0.093	0.0444	Cytoplasm	enzyme			131474	72170	312559|100361898
CHCHD5	coiled-coil-helix-coiled-coil-helix domain containing 5	Q9BSY4	0.75	0.321	0.243	0.341	0.803	0.21	Other	other			84269	66170	296147
CHCHD6	coiled-coil-helix-coiled-coil-helix domain containing 6	Q9BRQ6	0.413	0.187	0.045	0.518	0.119	0.341	Cytoplasm	other			84303	66098	297436
CHD1	chromodomain helicase DNA binding protein 1	O14646	-0.046	0.275	-0.074	0.0405	0.074	0.341	Nucleus	enzyme		epirubicin,epirubicin/paclitaxel	1105	12648	308215
CHD2	chromodomain helicase DNA binding protein 2	O14647	0.028	0.207	0.28	0.493	0.133	0.461	Nucleus	enzyme			1106	244059	308738
CHD3	chromodomain helicase DNA binding protein 3	Q12873	0.35	0.00363	0.015	0.0531	0.435	0.0186	Nucleus	enzyme			1107	216848	303241
CHD4	chromodomain helicase DNA binding protein 4	Q14839	-0.288	2.68e-08	-0.226	0.00991	-0.493	3.67e-06	Nucleus	enzyme			1108	107932	117535
CHD7	chromodomain helicase DNA binding protein 7	Q9P2D1	-0.185	0.00777	0.216	0.271	0.063	0.0468	Nucleus	enzyme			55636	320790	312974
CHD8	chromodomain helicase DNA binding protein 8	Q9HCK8	-0.009	0.286	-0.066	0.214	-0.032	0.409	Nucleus	enzyme			57680	67772	65027
CHD9	chromodomain helicase DNA binding protein 9	Q3L8U1	-0.269	0.351	-0.163	0.359	0.155	0.362	Cytoplasm	other			80205	109151	307726
CHD1L	chromodomain helicase DNA binding protein 1 like	Q86WJ1	0.002	0.474	0.039	0.21	-0.207	0.233	Nucleus	enzyme			9557	68058	310707
CHEK1	checkpoint kinase 1	O14757	-1.027	1.68e-07	-0.155	0.0955	-1.191	4.09e-06	Nucleus	kinase	efficacy	CCT245737,cdc25C phosphatase (211-221),CHK1 inhibitor,GDC-0425,GDC-0575,MK-8776,PF 00477736,prexasertib,UCN-01,XL844	1111	12649	140583
CHEK2	checkpoint kinase 2	O96017	0.072	0.0825	-0.557	0.28	-0.113	0.373	Nucleus	kinase		XL844	11200	50883	114212
CHERP	calcium homeostasis endoplasmic reticulum protein	Q8IWX8	-0.163	0.0034	-0.102	0.431	0.093	0.269	Cytoplasm	other			10523	27967	290614
CHID1	chitinase domain containing 1	Q9BWS9	-0.08	0.525	-0.364	0.0722	0.045	0.0949	Extracellular Space	other			66005	68038	293628|100911881
CHKA	choline kinase alpha	P35790	-0.574	0.0137	0.076	0.327	-0.659	0.00592	Cytoplasm	kinase		TCD-717	1119	12660	29194
CHM	CHM Rab escort protein	P24386	0.018	0.509	0.063	0.55	-0.023	0.387	Cytoplasm	enzyme			1121	12662	24942
CHMP3	charged multivesicular body protein 3	Q9Y3E7	-0.043	0.303	0.358	0.235	-0.11	0.347	Cytoplasm	other			51652	66700	282834
CHMP5	charged multivesicular body protein 5	Q9NZZ3	0.166	0.062	-0.362	0.486	-0.377	0.55	Cytoplasm	other			51510	76959	297995
CHMP6	charged multivesicular body protein 6	Q96FZ7	0.032	0.554	0	0.444	0.104	0.194	Cytoplasm	other			79643	208092	287873
CHMP7	charged multivesicular body protein 7	Q8WUX9	-0.006	0.365	0.144	0.237	-0.018	0.0596	Cytoplasm	other			91782	105513	364419
CHMP1A	charged multivesicular body protein 1A	Q9HD42	0.199	0.34	-0.127	0.333	0.049	0.243	Extracellular Space	peptidase			5119	234852	365024
CHMP1B	charged multivesicular body protein 1B	Q7LBR1	0.439	0.033	0.487	0.462	0.414	0.278	Plasma Membrane	enzyme			57132	67064	689364
CHMP2A	charged multivesicular body protein 2A	O43633	0.347	0.117	-0.13	0.413	0.012	0.533	Cytoplasm	other			27243	68953	365191
CHMP2B	charged multivesicular body protein 2B	Q9UQN3	0.147	0.491	0.028	0.544	-0.226	0.00857	Cytoplasm	other			25978	68942	363720
CHMP4A	charged multivesicular body protein 4A	Q9BY43	-0.181	0.0512	-0.09	0.428	-0.331	5.91e-05	Cytoplasm	other			29082
CHMP4B	charged multivesicular body protein 4B	Q9H444	0.147	0.362	-0.087	0.12	-0.079	0.188	Cytoplasm	other			128866	75608	679886
CHORDC1	cysteine and histidine rich domain containing 1	Q9UHD1	0.371	0.0005	-0.163	0.56	0.192	0.147	Other	other			26973	66917	315447
CHP1	calcineurin like EF-hand protein 1	Q99653	0.212	0.367	0.219	0.517	0.24	0.034	Cytoplasm	other			11261	56398	64152
CHRAC1	chromatin accessibility complex subunit 1	Q9NRG0	-0.17	0.27	0.33	0.157	-0.11	0.21	Nucleus	enzyme			54108	93696	315058
CHST14	carbohydrate sulfotransferase 14	Q8NCH0	-0.042	0.507	-0.455	0.286	-0.036	0.505	Cytoplasm	enzyme			113189	72136	691394
CHTF8	chromosome transmission fidelity factor 8	P0CG13	-0.12	0.456	-0.025	0.536	0.102	0.473	Cytoplasm	other			54921	214987	364996
CHTF18	chromosome transmission fidelity factor 18	Q8WVB6	-0.352	7.01e-05	0.281	0.0569	-0.173	0.0783	Nucleus	other			63922	214901	287146
CHTOP	chromatin target of PRMT1	Q9Y3Y2	0.268	0.0541	0.23	0.0472	0.381	0.118	Nucleus	other			26097
CHUK	component of inhibitor of nuclear factor kappa B kinase complex	O15111	0.967	0.495	-0.065	0.462	0.825	0.498	Cytoplasm	kinase	prognosis	bardoxolone methyl	1147	12675	309361
CHURC1	churchill domain containing 1	Q8WUH1	0.465	0.231	-0.027	0.539	-0.024	0.564	Nucleus	transcription regulator			91612	211151	299154
CIAO1	cytosolic iron-sulfur assembly component 1	O76071	-0.299	0.433	-0.284	0.523	0.028	0.327	Nucleus	transcription regulator			9391	26371	29231
CIAO2A	cytosolic iron-sulfur assembly component 2A	Q9H5X1	0.663	0.0703	0.651	0.0539	0.518	0.237	Extracellular Space	other			84191	68250	300797
CIAO2B	cytosolic iron-sulfur assembly component 2B	Q9Y3D0	-0.173	0.395	0.042	0.51	-0.403	0.127	Cytoplasm	other			51647	68523	680987
CIAPIN1	cytokine induced apoptosis inhibitor 1	Q6FI81	-0.23	0.224	-0.516	0.0942	-0.373	0.00395	Cytoplasm	other			57019	109006	307649
CIC	capicua transcriptional repressor	Q96RK0	-0.006	0.449	-0.301	0.345	0.249	0.15	Nucleus	transcription regulator	unspecified application		23152	71722	308435
CIP2A	cell proliferation regulating inhibitor of protein phosphatase 2A	Q8TCG1	-0.318	0.369	-0.236	0.184	-0.545	0.0353	Cytoplasm	other			57650	224171	360711
CIRBP	cold inducible RNA binding protein	Q14011	-0.892	0.0913	-0.846	0.259	-0.317	0.11	Nucleus	translation regulator			1153	12696	81825
CISD1	CDGSH iron sulfur domain 1	Q9NZ45	-0.116	0.23	0.36	0.0379	0.1	0.26	Cytoplasm	other			55847	52637	294362
CISD2	CDGSH iron sulfur domain 2	Q8N5K1	-0.12	0.535	-0.183	0.297	0.138	0.0474	Cytoplasm	other			493856	67006	295457
CIT	citron rho-interacting serine/threonine kinase	O14578	-0.415	0.527	0.096	0.238	-0.395	0.178	Cytoplasm	kinase			11113	12704	83620
CIZ1	CDKN1A interacting zinc finger protein 1	Q9ULV3	-0.393	2.56e-08	0.123	0.321	-0.344	0.000108	Nucleus	transporter	unspecified application		25792	68379	296639
CKAP2	cytoskeleton associated protein 2	Q8WWK9	0.051	0.122	-0.092	0.0581	0.167	0.288	Cytoplasm	other			26586	80986	306575
CKAP4	cytoskeleton associated protein 4	Q07065	0.041	0.275	-0.016	0.067	0.14	0.153	Cytoplasm	other			10970	216197	362859
CKAP5	cytoskeleton associated protein 5	Q14008	-0.242	0.476	-0.174	0.0887	-0.242	0.0781	Nucleus	transcription regulator			9793	75786	311191
CKB	creatine kinase B	P12277	-0.484	0.0108	-0.352	0.0382	-0.825	2.71e-07	Cytoplasm	kinase	safety		1152	12709	24264
CKS2	CDC28 protein kinase regulatory subunit 2	P33552	-1.27	5.52e-05	-0.803	0.00168	-1.484	1.34e-06	Other	kinase			1164	66197	498709
CKS1B	CDC28 protein kinase regulatory subunit 1B	P61024	-1.259	0.0513	-0.613	0.0113	-1.633	3.22e-05	Other	kinase			1163	54124	499655
CLASP1	cytoplasmic linker associated protein 1	Q7Z460	-0.062	0.27	-0.042	0.0186	-0.225	0.00271	Cytoplasm	other			23332	76707	304740
CLASP2	cytoplasmic linker associated protein 2	O75122	0.082	0.0932	-0.03	0.454	-0.078	0.497	Cytoplasm	other			23122	76499	114514
CLASRP	CLK4 associating serine/arginine rich protein	Q8N2M8	-0.094	0.265	-0.504	0.0642	-0.195	0.152	Nucleus	other			11129
CLCC1	chloride channel CLIC like 1	Q96S66	0.244	0.0128	0.237	0.0748	0.505	0.00129	Cytoplasm	ion channel			23155	229725	170927
CLCN3	chloride voltage-gated channel 3	P51790	0.058	0.468	-0.025	0.419	0.15	0.361	Plasma Membrane	ion channel			1182	12725	84360
CLCN5	chloride voltage-gated channel 5	P51795	-0.669	0.134	0.176	0.485	0.205	0.419	Plasma Membrane	ion channel			1184	12728	25749
CLCN6	chloride voltage-gated channel 6	P51797	0.171	0.404	0.06	0.427	0.578	0.0653	Plasma Membrane	ion channel			1185	26372	295586
CLCN7	chloride voltage-gated channel 7	P51798	0.251	0.0581	0.183	0.142	0.353	0.0854	Plasma Membrane	ion channel			1186	26373	29233
CLDN1	claudin 1	O95832	0.042	0.361	-0.141	0.509	0.312	0.239	Plasma Membrane	other	prognosis		9076	12737	65129
CLDN12	claudin 12	P56749	0.753	0.0761	0.213	0.247	0.797	0.0663	Plasma Membrane	other			9069	64945	500000
CLDND1	claudin domain containing 1	Q9NY35	0.055	0.42	-0.269	0.38	-0.117	0.498	Plasma Membrane	other			56650	224250	288182
CLEC11A	C-type lectin domain containing 11A	Q9Y240	0.334	0.0121	-0.133	0.193	0.274	0.351	Extracellular Space	growth factor			6320	20256	29313
CLEC16A	C-type lectin domain containing 16A	Q2KHT3	0.231	0.0488	-0.059	0.562	0.13	0.288	Cytoplasm	other			23274	74374	287044
CLGN	calmegin	O14967	0.354	0.503	0.529	0.474	0.646	0.519	Cytoplasm	peptidase			1047	12745	685504
CLIC1	chloride intracellular channel 1	O00299	0.034	0.462	-0.075	0.442	-0.299	0.00118	Nucleus	ion channel			1192	114584	406864
CLIC4	chloride intracellular channel 4	Q9Y696	-0.282	0.231	-0.307	0.28	-0.541	0.0056	Plasma Membrane	ion channel			25932	29876	83718
CLINT1	clathrin interactor 1	Q14677	-0.032	0.481	-0.022	0.199	0.005	0.376	Cytoplasm	other			9685	216705	360515
CLIP1	CAP-Gly domain containing linker protein 1	P30622	-0.207	7.14e-05	-0.161	0.0515	-0.348	8.09e-05	Cytoplasm	other			6249	56430
CLIP2	CAP-Gly domain containing linker protein 2	Q9UDT6	0.073	0.408	-0.178	0.546	-0.206	0.148	Cytoplasm	transcription regulator			7461	269713	29264
CLK2	CDC like kinase 2	P49760	0.011	0.546	-0.237	0.386	0.41	0.129	Nucleus	kinase			1196	12748	365842
CLK3	CDC like kinase 3	P49761	-1.764	0.000431	0.166	0.385	-1.296	1.48e-05	Nucleus	kinase			1198	102414	171305
CLK4	CDC like kinase 4	Q9HAZ1	-0.47	0.361	0.285	0.466	0.519	0.358	Nucleus	kinase			57396	12750
CLMP	CXADR like membrane protein	Q9H6B4	0.564	0.000185	-0.125	0.00757	0.496	0.000209	Plasma Membrane	other			79827	71566	286939
CLN3	CLN3 lysosomal/endosomal transmembrane protein, battenin	Q13286	0.316	0.0292	0.206	0.42	0.925	0.012	Cytoplasm	other			1201	12752	293485
CLN5	CLN5 intracellular trafficking protein	O75503	0.259	0.552	-0.12	0.45	0.282	0.426	Cytoplasm	other			1203	211286	306128|310166
CLN6	CLN6 transmembrane ER protein	Q9NWW5	-0.222	0.243	0.159	0.374	0.018	0.55	Cytoplasm	other			54982	76524	315746
CLN8	CLN8 transmembrane ER and ERGIC protein	Q9UBY8	0.129	0.251	-0.189	0.41	0.045	0.507	Cytoplasm	other			2055	26889	306619
CLNS1A	chloride nucleotide-sensitive channel 1A	P54105	0.222	0.414	0.07	0.0104	-0.08	0.0811	Plasma Membrane	ion channel			1207	12729	65160
CLP1	cleavage and polyadenylation factor I subunit 1	Q92989	0.187	0.461	0.147	0.33	0.511	0.552	Nucleus	kinase			10978	98985	311166
CLPB	ClpB homolog, mitochondrial AAA ATPase chaperonin	Q9H078	0.094	0.352	-0.063	0.456	0.212	0.0757	Nucleus	transcription regulator			81570	20480	65041
CLPP	caseinolytic mitochondrial matrix peptidase proteolytic subunit	Q16740	0.268	1.57e-06	0.044	0.345	0.382	2.66e-06	Cytoplasm	peptidase			8192	53895	301117
CLPTM1	CLPTM1 regulator of GABA type A receptor forward trafficking	O96005	0.001	0.0184	0.032	0.0156	0.253	0.00112	Plasma Membrane	other			1209	56457	292696
CLPTM1L	CLPTM1 like	Q96KA5	-0.069	0.0449	-0.27	0.103	0.04	0.371	Other	other			81037	218335	316916
CLPX	caseinolytic mitochondrial matrix peptidase chaperone subunit	O76031	0.044	0.548	-0.022	0.231	0.104	0.413	Cytoplasm	enzyme			10845	270166	300786
CLSPN	claspin	Q9HAW4	-0.307	0.12	0.342	0.059	-0.04	0.394	Nucleus	other			63967	269582	298534
CLTA	clathrin light chain A	P09496	0.251	0.235	-0.088	0.269	0.169	0.29	Plasma Membrane	other			1211	12757	83800
CLTB	clathrin light chain B	P09497	0.068	0.497	-0.073	0.136	0.018	0.473	Plasma Membrane	other			1212	74325	116561
CLTC	clathrin heavy chain	Q00610	-0.13	0.539	-0.128	0.24	-0.158	0.409	Plasma Membrane	other			1213	67300	54241
CLU	clusterin	P10909	1.826	5.15e-11	0.286	0.449	1.762	4.04e-08	Cytoplasm	other	efficacy,unspecified application	clusterin antisense oligonucleotide	1191	12759	24854
CLUH	clustered mitochondria homolog	O75153	-0.13	5.64e-06	0.102	0.484	0.05	0.0028	Cytoplasm	translation regulator			23277	74148	303300
CLVS2	clavesin 2	Q5SYC1	-0.015	0.399	-0.128	0.142	-0.131	0.0671	Cytoplasm	transporter			134829	215890
CLYBL	citrate lyase beta like	Q8N0X4	0.107	0.0498	0.069	0.274	0.145	0.23	Cytoplasm	enzyme			171425	69634	306198
CMAS	cytidine monophosphate N-acetylneuraminic acid synthetase	Q8NFW8	-0.104	0.484	-0.065	0.12	-0.045	0.306	Nucleus	enzyme			55907	12764	312826
CMC1	C-X9-C motif containing 1	Q7Z7K0	-0.012	0.384	-0.075	0.455	0.135	0.154	Cytoplasm	other			152100	67899	363162
CMC2	C-X9-C motif containing 2	Q9NRP2	0.028	0.127	0.28	0.239	0.405	0.471	Cytoplasm	other			56942	66531	100363376
CMIP	c-Maf inducing protein	Q8IY22	-0.029	0.436	0.377	0.0714	0.382	0.468	Cytoplasm	other			80790	74440	292051
CMPK1	cytidine/uridine monophosphate kinase 1	P30085	-0.062	0.0712	-0.289	0.00936	-0.492	0.00029	Nucleus	kinase			51727	66588	298410
CMSS1	cms1 ribosomal small subunit homolog	Q9BQ75	-0.68	0.0117	-0.217	0.311	-0.565	0.00179	Other	other			84319	66497	288176
CMTM6	CKLF like MARVEL transmembrane domain containing 6	Q9NX76	0.268	0.133	0.113	0.527	0.382	0.0557	Extracellular Space	cytokine			54918	67213	316035
CMTR1	cap methyltransferase 1	Q8N1G2	-0.143	0.00865	0.158	0.462	-0.192	0.0634	Nucleus	enzyme			23070	74157	309656
CNBP	CCHC-type zinc finger nucleic acid binding protein	P62633	-0.508	0.158	-0.067	0.44	-0.251	0.264	Nucleus	transcription regulator			7555	12785	64530
CNDP2	carnosine dipeptidase 2	Q96KP4	0.007	0.422	0.098	0.554	-0.292	0.0176	Cytoplasm	peptidase			55748	66054	291394
CNGB3	cyclic nucleotide gated channel subunit beta 3	Q9NQW8	0.14	0.364	0.308	0.403	0.525	0.295	Plasma Membrane	ion channel	unspecified application		54714	30952	500418
CNIH4	cornichon family AMPA receptor auxiliary protein 4	Q9P003	0.825	0.382	0.933	0.33	1.264	0.246	Plasma Membrane	other			29097	98417	289324
CNN2	calponin 2	Q99439	-0.047	0.118	-0.057	0.447	-0.156	0.498	Cytoplasm	other			1265	12798	690976
CNN3	calponin 3	Q15417	-0.1	0.302	-0.373	0.268	-0.41	0.0117	Cytoplasm	other			1266	71994	54321
CNNM3	cyclin and CBS domain divalent metal cation transport mediator 3	Q8NE01	-0.323	0.35	-0.907	0.503	-0.8	0.355	Other	other			26505	94218	301345
CNNM4	cyclin and CBS domain divalent metal cation transport mediator 4	Q6P4Q7	0.21	0.136	0.217	0.0627	0.432	0.0159	Plasma Membrane	transporter			26504	94220	363216
CNOT1	CCR4-NOT transcription complex subunit 1	A5YKK6	-0.128	0.0603	-0.108	0.106	-0.11	0.0768	Cytoplasm	other			23019	234594	291841
CNOT2	CCR4-NOT transcription complex subunit 2	Q9NZN8	-0.09	0.0541	-0.238	9.47e-05	-0.486	9.95e-08	Nucleus	transcription regulator			4848	72068	299805
CNOT3	CCR4-NOT transcription complex subunit 3	O75175	-0.132	0.312	-0.124	0.191	-0.287	0.0274	Cytoplasm	other			4849	232791	308311
CNOT7	CCR4-NOT transcription complex subunit 7	Q9UIV1	-0.096	0.52	-0.012	0.3	-0.078	0.199	Nucleus	transcription regulator			29883	18983	306492
CNOT9	CCR4-NOT transcription complex subunit 9	Q92600	0.251	0.367	-0.14	0.405	-0.037	0.322	Cytoplasm	other			9125	58184	301513
CNOT10	CCR4-NOT transcription complex subunit 10	Q9H9A5	0.051	0.202	0.094	0.448	0.022	0.206	Cytoplasm	other			25904	78893	316034
CNOT11	CCR4-NOT transcription complex subunit 11	Q9UKZ1	0.001	0.42	0.026	0.384	0.004	0.558	Cytoplasm	other			55571	52846	363221
CNOT6L	CCR4-NOT transcription complex subunit 6 like	Q96LI5	-0.078	0.204	0.446	0.148	-0.238	0.124	Cytoplasm	enzyme			246175	231464	360917
CNP	2',3'-cyclic nucleotide 3' phosphodiesterase	P09543	0.005	0.435	-0.009	0.153	0.22	0.116	Cytoplasm	enzyme			1267	12799	25275
CNPY2	canopy FGF signaling regulator 2	Q9Y2B0	0.103	0.353	0.159	0.227	0.175	0.298	Plasma Membrane	other			10330	56530	685814
CNPY3	canopy FGF signaling regulator 3	Q9BT09	-0.066	0.482	-0.5	0.37	-0.113	0.559	Cytoplasm	other			10695	72029	685174
CNPY4	canopy FGF signaling regulator 4	Q8N129	-0.176	0.317	0.165	0.239	0.186	0.429	Other	other			245812	66455	363886
CNRIP1	cannabinoid receptor interacting protein 1	Q96F85	0.41	0.212	-0.109	0.539	0.064	0.355	Extracellular Space	other			25927	380686	364208
CNST	consortin, connexin sorting protein	Q6PJW8	-0.38	0.403	-0.126	0.378	-0.06	0.526	Cytoplasm	other			163882	226744	498297
CNTNAP2	contactin associated protein like 2	Q9UHC6	-0.044	0.48	0.046	0.524	0.058	0.401	Plasma Membrane	other			26047	66797	500105
COA1	cytochrome c oxidase assembly factor 1 homolog	Q9GZY4	0.508	0.454	0.145	0.382	0.214	0.444	Cytoplasm	other			55744
COA3	cytochrome c oxidase assembly factor 3	Q9Y2R0	0.133	0.497	0.024	0.506	0.254	0.514	Cytoplasm	other			28958	52469	498000
COA4	cytochrome c oxidase assembly factor 4 homolog	Q9NYJ1	-0.127	0.0126	0.043	0.153	-0.007	0.427	Cytoplasm	other			51287	68185	499214
COA6	cytochrome c oxidase assembly factor 6	Q5JTJ3	0.014	0.418	0.104	0.0293	0.175	0.00509	Cytoplasm	other			388753
COA7	cytochrome c oxidase assembly factor 7 (putative)	Q96BR5	-0.567	0.323	-0.32	0.462	-0.423	0.495	Cytoplasm	other			65260	69893	298377
COASY	Coenzyme A synthase	Q13057	0.241	0.112	0.324	0.365	0.601	0.128	Cytoplasm	kinase			80347	71743	287711
COCH	cochlin	O43405	-0.151	0.225	-0.105	0.408	-0.324	0.107	Extracellular Space	other			1690	12810
COG1	component of oligomeric golgi complex 1	Q8WTW3	0.377	0.0387	0.124	0.396	0.373	0.419	Cytoplasm	transporter			9382	16834	303652
COG2	component of oligomeric golgi complex 2	Q14746	0.266	0.0442	-0.006	0.366	0.076	0.537	Cytoplasm	other	efficacy,safety		22796	76332	690961
COG3	component of oligomeric golgi complex 3	Q96JB2	0.209	0.214	0.107	0.336	-0.091	0.25	Cytoplasm	other			83548	338337	361073
COG4	component of oligomeric golgi complex 4	Q9H9E3	0.162	0.22	-0.034	0.351	0.065	0.439	Cytoplasm	transporter			25839	102339	361407
COG5	component of oligomeric golgi complex 5	Q9UP83	0.317	0.0117	-0.086	0.536	0.292	0.163	Cytoplasm	transporter			10466	238123	314030
COG6	component of oligomeric golgi complex 6	Q9Y2V7	0.282	0.0992	0.194	0.232	0.276	0.479	Cytoplasm	transporter			57511	67542	310411
COG7	component of oligomeric golgi complex 7	P83436	0.42	0.000129	-0.089	0.175	0.198	0.311	Cytoplasm	transporter			91949	233824	293456
COG8	component of oligomeric golgi complex 8	Q96MW5	0.018	0.357	-0.091	0.387	0.092	0.229	Cytoplasm	transporter			84342	97484	291990
COIL	coilin	P38432	-0.147	0.499	0.015	0.256	0.205	0.0541	Nucleus	enzyme			8161	12812	50998
COL12A1	collagen type XII alpha 1 chain	Q99715	3.007	0.108	1.664	0.285	2.389	0.127	Extracellular Space	other		collagenase clostridium histolyticum	1303	12816	25683
COL1A1	collagen type I alpha 1 chain	P02452	1.17	7.59e-05	0.089	0.555	1.47	1.55e-05	Extracellular Space	other	diagnosis	collagenase clostridium histolyticum	1277	12842	29393
COL1A2	collagen type I alpha 2 chain	P08123	0.306	0.113	-0.308	0.000289	-0.02	0.433	Extracellular Space	other		collagenase clostridium histolyticum	1278	12843	84352
COL21A1	collagen type XXI alpha 1 chain	Q96P44	0.185	0.489	-0.23	0.21	0.163	0.423	Extracellular Space	other		collagenase clostridium histolyticum	81578
COL3A1	collagen type III alpha 1 chain	P02461	0.04	0.487	0.082	0.434	0.071	0.51	Extracellular Space	other	diagnosis,efficacy	collagenase clostridium histolyticum	1281	12825	84032
COL4A1	collagen type IV alpha 1 chain	P02462	-0.351	0.267	-0.33	0.415	0.491	0.204	Extracellular Space	other	diagnosis	collagenase clostridium histolyticum	1282	12826	290905
COL4A2	collagen type IV alpha 2 chain	P08572	-0.566	0.0138	-0.45	0.0546	-0.797	0.00176	Extracellular Space	other		collagenase clostridium histolyticum	1284	12827	306628
COL5A1	collagen type V alpha 1 chain	P20908	0.135	0.294	-0.628	0.148	-0.136	0.493	Extracellular Space	other		collagenase clostridium histolyticum	1289	12831	85490
COL5A2	collagen type V alpha 2 chain	P05997	0.07	0.17	-0.195	0.207	-0.156	0.524	Extracellular Space	other		collagenase clostridium histolyticum	1290	12832	85250
COL6A1	collagen type VI alpha 1 chain	P12109	1.198	7.13e-06	0.04	0.15	1.145	3.45e-07	Extracellular Space	other		collagenase clostridium histolyticum	1291	12833	294337
COLEC12	collectin subfamily member 12	Q5KU26	0.456	0.289	0.252	0.142	0.266	0.356	Plasma Membrane	transmembrane receptor			81035	140792	361289
COLGALT1	collagen beta(1-O)galactosyltransferase 1	Q8NBJ5	-0.365	0.000225	-0.12	0.0861	-0.125	0.236	Cytoplasm	enzyme			79709	234407	290637
COLGALT2	collagen beta(1-O)galactosyltransferase 2	Q8IYK4	0.056	0.474	-0.293	0.29	0.078	0.499	Cytoplasm	enzyme			23127	269132	289081
COMMD1	copper metabolism domain containing 1	Q8N668	-0.212	0.53	-0.198	0.48	-0.654	0.231	Nucleus	transporter			150684	17846	289831
COMMD2	COMM domain containing 2	Q86X83	-0.127	0.152	-0.27	0.174	-0.194	0.0369	Other	other			51122	52245	688478
COMMD3	COMM domain containing 3	Q9UBI1	0.028	0.444	-0.075	0.559	-0.048	0.538	Extracellular Space	other			23412	12238	291339
COMMD4	COMM domain containing 4	Q9H0A8	0.033	0.395	0.127	0.554	0.001	0.283	Cytoplasm	other			54939	66199	363068
COMMD5	COMM domain containing 5	Q9GZQ3	-0.119	0.372	-0.014	0.536	-0.086	0.363	Nucleus	other			28991	66398	245974|100910472
COMMD6	COMM domain containing 6	Q7Z4G1	0.13	0.193	0.147	0.227	0.025	0.52	Other	other			170622
COMMD7	COMM domain containing 7	Q86VX2	0.403	0.000457	0.19	0.237	0.289	0.355	Cytoplasm	other			149951	99311	296285
COMMD8	COMM domain containing 8	Q9NX08	-0.071	0.304	-0.014	0.182	-0.225	0.174	Other	other			54951	27784	289603
COMMD9	COMM domain containing 9	Q9P000	0.464	0.0235	-0.119	0.302	0.358	0.138	Cytoplasm	other			29099	76501	295956
COMMD10	COMM domain containing 10	Q9Y6G5	0.302	0.205	0.392	0.3	0.112	0.546	Nucleus	other			51397	69456	361323
COMT	catechol-O-methyltransferase	P21964	0.598	0.00188	0.107	0.171	0.503	0.104	Cytoplasm	enzyme	diagnosis,efficacy,prognosis,unspecified application	BIA-3-202,carbidopa/entacapone/levodopa,carbidopa/levodopa/tolcapone,entacapone,tolcapone	1312	12846	24267
COPA	coatomer protein complex subunit alpha	P53621	-0.141	0.00316	0.074	0.231	-0.127	0.015	Cytoplasm	transporter			1314	12847	304978
COPB1	coatomer protein complex subunit beta 1	P53618	-0.097	0.101	-0.164	0.357	0.012	0.0368	Cytoplasm	transporter			1315	70349	114023
COPB2	coatomer protein complex subunit beta 2	P35606	-0.157	0.296	-0.196	0.378	-0.041	0.182	Cytoplasm	transporter			9276	50797	60384
COPE	coatomer protein complex subunit epsilon	O14579	-0.177	0.00961	-0.082	0.0989	-0.18	0.0822	Cytoplasm	transporter			11316	59042	290659
COPG1	coatomer protein complex subunit gamma 1	Q9Y678	0.303	0.0573	0.119	0.418	0.376	0.381	Cytoplasm	transporter			22820	54161	297428
COPG2	coatomer protein complex subunit gamma 2	Q9UBF2	0.234	0.33	0.158	0.297	0.291	0.35	Cytoplasm	transporter			26958	54160	301742
COPRS	coordinator of PRMT5 and differentiation stimulator	Q9NQ92	0.106	0.43	0.297	0.181	0.156	0.453	Nucleus	other			55352	66423	290925
COPS2	COP9 signalosome subunit 2	P61201	0.071	0.314	-0.035	0.00401	-0.012	0.109	Cytoplasm	other			9318
COPS3	COP9 signalosome subunit 3	Q9UNS2	-0.065	0.48	-0.145	0.311	-0.099	0.258	Cytoplasm	other			8533	26572	287367
COPS4	COP9 signalosome subunit 4	Q9BT78	0.231	0.00318	0.007	0.324	-0.053	0.388	Cytoplasm	peptidase			51138	26891	360915
COPS5	COP9 signalosome subunit 5	Q92905	0.175	0.0763	-0.15	0.274	0.044	0.524	Nucleus	transcription regulator			10987	26754	312916
COPS6	COP9 signalosome subunit 6	Q7L5N1	-0.031	0.556	-0.083	0.0457	-0.004	0.235	Nucleus	other			10980	26893	304343
COPS8	COP9 signalosome subunit 8	Q99627	0.048	0.509	-0.077	0.413	-0.019	0.285	Nucleus	other			10920	108679	363283
COPS9	COP9 signalosome subunit 9	Q8WXC6	0.105	0.557	0.288	0.244	0.153	0.425	Nucleus	other			150678	66915	681389
COPS7A	COP9 signalosome subunit 7A	Q9UBW8	0.081	0.252	0.064	0.516	0.017	0.371	Cytoplasm	other			50813	26894	312710
COPS7B	COP9 signalosome subunit 7B	Q9H9Q2	-0.101	0.503	-0.046	0.412	-0.07	0.504	Cytoplasm	other			64708	26895	363273
COPZ1	coatomer protein complex subunit zeta 1	P61923	0.074	0.211	-0.305	0.496	0.138	0.258	Cytoplasm	transporter			22818	56447	315345
COQ3	coenzyme Q3, methyltransferase	Q9NZJ6	0.249	0.147	0.128	0.525	0.442	0.228	Cytoplasm	enzyme			51805	230027	29309
COQ5	coenzyme Q5, methyltransferase	Q5HYK3	-0.076	0.449	-0.238	0.407	0.073	0.0798	Cytoplasm	enzyme			84274	52064	304542
COQ6	coenzyme Q6, monooxygenase	Q9Y2Z9	0.295	0.223	-0.114	0.0927	0.531	0.000844	Cytoplasm	enzyme			51004	217707	299195
COQ7	coenzyme Q7, hydroxylase	Q99807	0.329	0.436	-0.048	0.499	0.453	0.356	Cytoplasm	enzyme			10229	12850	25249
COQ9	coenzyme Q9	O75208	0.124	0.0121	0.212	0.205	0.395	0.000233	Cytoplasm	other			57017	67914	498909
COQ8B	coenzyme Q8B	Q96D53	0.241	0.209	0.136	0.333	0.385	0.0317	Cytoplasm	kinase			79934	76889	308453
CORO1A	coronin 1A	P31146	-0.898	0.00174	0.065	0.35	-0.948	0.00475	Cytoplasm	other			11151	12721	155151
CORO1B	coronin 1B	Q9BR76	-0.208	0.333	-0.025	0.179	-0.287	0.119	Cytoplasm	other			57175	23789	29474
CORO1C	coronin 1C	Q9ULV4	-0.314	9.43e-07	-0.356	0.52	-0.532	0.00064	Cytoplasm	other			23603	23790	501841
CORO7/CORO7-PAM16	coronin 7	P57737	-0.271	0.112	-0.024	0.351	-0.563	1.62e-05	Cytoplasm	other			79585|100529144	78885	192276
COTL1	coactosin like F-actin binding protein 1	Q14019	0.213	0.376	0.041	0.156	-0.142	0.0102	Cytoplasm	other			23406	72042	361422
COX10	cytochrome c oxidase assembly factor heme A:farnesyltransferase COX10	Q12887	-0.116	0.415	0.284	0.265	0.309	0.287	Cytoplasm	enzyme			1352	70383	691853
COX11	cytochrome c oxidase copper chaperone COX11	Q9Y6N1	0.037	0.41	0.123	0.4	0.454	0.322	Cytoplasm	enzyme			1353	69802	690300
COX15	cytochrome c oxidase assembly homolog COX15	Q7KZN9	0.512	0.479	0.258	0.496	0.446	0.495	Cytoplasm	enzyme			1355	226139	309391
COX16	cytochrome c oxidase assembly factor COX16	Q9P0S2	-0.028	0.444	-0.024	0.473	0.182	0.283	Cytoplasm	other			51241	66272	100302447
COX17	cytochrome c oxidase copper chaperone COX17	Q14061	-0.182	0.0182	0.056	0.366	-0.199	0.111	Cytoplasm	enzyme			10063	12856	89786
COX19	cytochrome c oxidase assembly factor COX19	Q49B96	-0.124	0.257	0.167	0.35	-0.061	0.256	Cytoplasm	other			90639	68033	304330
COX20	cytochrome c oxidase assembly factor COX20	Q5RI15	-0.074	0.0214	0.144	0.358	0.064	0.281	Cytoplasm	other			116228	66359	289278
COX4I1	cytochrome c oxidase subunit 4I1	P13073	-0.102	0.0804	-0.041	0.0733	0.071	0.131	Cytoplasm	enzyme			1327	12857	29445
COX5A	cytochrome c oxidase subunit 5A	P20674	0.186	0.379	0.099	0.109	0.434	0.143	Cytoplasm	enzyme			9377	12858	252934
COX5B	cytochrome c oxidase subunit 5B	P10606	0.087	0.33	-0.053	0.333	0.226	0.554	Cytoplasm	enzyme			1329		94194
COX6A1	cytochrome c oxidase subunit 6A1	P12074	-0.289	0.13	-0.496	0.197	0.063	0.441	Cytoplasm	enzyme			1337	12861	25282
COX6B1	cytochrome c oxidase subunit 6B1	P14854	0.1	0.371	0.164	0.53	-0.392	0.422	Cytoplasm	enzyme			1340	110323	688869
COX6C	cytochrome c oxidase subunit 6C	P09669	-0.004	0.277	-0.103	0.495	0.142	0.341	Cytoplasm	enzyme			1345	102640946
COX7A2	cytochrome c oxidase subunit 7A2	P14406	0.213	0.141	0.159	0.275	0.296	0.177	Cytoplasm	enzyme			1347	12866
COX7A2L	cytochrome c oxidase subunit 7A2 like	O14548	0.023	0.0809	0.21	0.000364	0.196	0.08	Cytoplasm	enzyme			9167	20463	298762
COX7C	cytochrome c oxidase subunit 7C	P15954	0.19	0.202	0.188	0.192	0.376	0.113	Cytoplasm	enzyme			1350
CPD	carboxypeptidase D	O75976	0.114	0.15	0.022	0.538	0.317	0.00402	Extracellular Space	peptidase			1362	12874	25306
CPEB2	cytoplasmic polyadenylation element binding protein 2	Q7Z5Q1	-0.997	0.00664	-0.33	0.218	-1.136	0.0257	Cytoplasm	translation regulator			132864	231207	360949
CPNE1	copine 1	Q99829	0.355	7.92e-05	0.056	0.379	0.005	0.265	Nucleus	transporter			8904	266692	362249
CPNE2	copine 2	Q96FN4	0.009	0.147	0.013	0.534	0.157	0.111	Cytoplasm	other			221184	234577	498972
CPNE3	copine 3	O75131	0.383	9.63e-06	0.016	0.196	0.623	0.000558	Cytoplasm	kinase			8895	70568	313087
CPNE7	copine 7	Q9UBL6	-0.105	0.334	0.024	0.494	0.031	0.483	Cytoplasm	transporter			27132	102278	361433
CPOX	coproporphyrinogen oxidase	P36551	-0.02	0.306	-0.157	0.56	0.035	0.32	Cytoplasm	enzyme			1371	12892	304024
CPSF1	cleavage and polyadenylation specific factor 1	Q10570	-0.433	9.42e-19	-0.089	0.164	-0.374	1.21e-07	Nucleus	other			29894	94230	366952
CPSF2	cleavage and polyadenylation specific factor 2	Q9P2I0	-0.371	2.56e-08	-0.173	0.029	-0.162	7.83e-08	Nucleus	other			53981	51786	299256
CPSF3	cleavage and polyadenylation specific factor 3	Q9UKF6	-0.195	0.0138	-0.013	0.337	-0.134	0.0157	Nucleus	enzyme			51692	54451	298916
CPSF4	cleavage and polyadenylation specific factor 4	O95639	-0.341	0.0355	0.106	0.168	0.105	0.3	Nucleus	other			10898	54188	304277
CPSF6	cleavage and polyadenylation specific factor 6	Q16630	-0.163	0.561	0.282	0.293	0.024	0.439	Nucleus	other			11052	432508	299811
CPSF7	cleavage and polyadenylation specific factor 7	Q8N684	0.17	0.325	0.249	0.276	0.362	0.506	Nucleus	other			79869	269061	365407
CPT2	carnitine palmitoyltransferase 2	P23786	0.244	0.00102	0.072	0.446	0.362	0.000872	Cytoplasm	enzyme	unspecified application	perhexiline	1376	12896	25413
CPT1A	carnitine palmitoyltransferase 1A	P50416	-0.084	0.0203	0.423	0.0204	0.053	0.381	Cytoplasm	enzyme	unspecified application	perhexiline	1374	12894	25757
CPVL	carboxypeptidase vitellogenic like	Q9H3G5	0.038	0.56	0.18	0.215	0.232	0.00462	Cytoplasm	peptidase			54504	71287	502774
CRABP1	cellular retinoic acid binding protein 1	P29762	0.058	0.372	-0.111	0.00156	-0.071	0.0044	Cytoplasm	transporter	diagnosis,unspecified application		1381	12903	25061
CRADD	CASP2 and RIPK1 domain containing adaptor with death domain	P78560	-0.151	0.54	-0.146	0.56	-1.593	0.3	Cytoplasm	other			8738	12905
CRAT	carnitine O-acetyltransferase	P43155	0.291	0.277	-0.068	0.0986	0.491	0.0935	Cytoplasm	enzyme			1384	12908	311849
CRCP	CGRP receptor component	O75575	-0.228	0.556	-0.293	0.494	-0.136	0.382	Plasma Membrane	transmembrane receptor			27297	12909	114205
CREB1	cAMP responsive element binding protein 1	P16220	0.032	0.499	0.102	0.385	0.093	0.238	Nucleus	transcription regulator			1385	12912	81646
CREBBP	CREB binding protein	Q92793	0.136	0.0923	-0.027	0.452	0.077	0.324	Nucleus	transcription regulator		CCS1477,PRI-724	1387	12914	54244
CREG1	cellular repressor of E1A stimulated genes 1	O75629	0.179	0.122	-0.077	0.486	0.173	0.242	Nucleus	transcription regulator			8804	433375	289185
CRELD1	cysteine rich with EGF like domains 1	Q96HD1	0.655	0.0467	0.088	0.335	0.675	0.104	Other	other			78987	171508	312638
CRELD2	cysteine rich with EGF like domains 2	Q6UXH1	-0.143	0.2	-0.036	0.547	-0.033	0.315	Other	other			79174	76737	362978
CREM	cAMP responsive element modulator	Q03060	0.035	0.5	0.093	0.149	-0.08	0.454	Nucleus	transcription regulator			1390	12916	25620
CRIP1	cysteine rich protein 1	P50238	0.211	0.187	0.039	0.432	-0.216	0.324	Cytoplasm	other	unspecified application		1396	12925	691657
CRIP2	cysteine rich protein 2	P52943	-0.075	0.0431	-0.209	0.000238	-0.397	3.75e-07	Nucleus	other			1397
CRIPT	CXXC repeat containing interactor of PDZ3 domain	Q9P021	-0.675	0.15	-0.724	0.217	-0.974	0.217	Cytoplasm	other			9419	56724	56725
CRK	CRK proto-oncogene, adaptor protein	P46108	0.097	0.401	-0.045	0.0649	-0.112	0.0155	Cytoplasm	other			1398	12928	54245
CRKL	CRK like proto-oncogene, adaptor protein	P46109	-0.104	0.516	-0.06	0.0312	-0.237	0.00383	Cytoplasm	kinase			1399	12929	287942|100911248
CRLF1	cytokine receptor like factor 1	O75462	-0.242	0.0519	-0.061	0.458	-0.188	0.197	Extracellular Space	other			9244	12931	290655
CRMP1	collapsin response mediator protein 1	Q14194	-0.287	0.0102	0.041	0.068	-0.552	4.49e-12	Cytoplasm	enzyme	disease progression		1400	12933	25415
CRNKL1	crooked neck pre-mRNA splicing factor 1	Q9BZJ0	0.034	0.0862	0.105	0.489	0.239	0.000438	Nucleus	other			51340	66877	100910202|102548514
CRTAP	cartilage associated protein	O75718	-0.161	0.429	0.148	0.304	0.142	0.492	Extracellular Space	other			10491	56693	102555086
CRTC1	CREB regulated transcription coactivator 1	Q6UUV9	0.149	0.397	0.183	0.359	0.121	0.518	Nucleus	transcription regulator		CC-115,sapanisertib	23373	382056	684527
CRYAB	crystallin alpha B	P02511	1.199	0.0711	-0.661	0.337	0.613	0.121	Nucleus	other	diagnosis,disease progression,prognosis,unspecified application		1410	12955	25420
CRYZ	crystallin zeta	Q08257	0.502	3.66e-16	0.054	0.0814	0.521	8.49e-16	Cytoplasm	enzyme			1429	12972	362061
CRYZL1	crystallin zeta like 1	O95825	0.635	0.389	0.155	0.343	0.117	0.419	Cytoplasm	enzyme			9946	66609	288256
CS	citrate synthase	O75390	0.29	0.209	0.13	0.55	0.19	0.161	Cytoplasm	enzyme			1431	12974	170587
CSDE1	cold shock domain containing E1	O75534	-0.01	0.19	0.058	0.301	-0.144	0.044	Cytoplasm	enzyme			7812	229663	117180|100364335
CSE1L	chromosome segregation 1 like	P55060	-0.146	0.0657	-0.067	0.12	0.033	0.023	Nucleus	transporter			1434	110750	362273
CSGALNACT2	chondroitin sulfate N-acetylgalactosaminyltransferase 2	Q8N6G5	0.011	0.505	0.265	0.248	0.422	0.189	Cytoplasm	enzyme			55454	78752	297554
CSK	C-terminal Src kinase	P41240	-0.217	0.00265	-0.194	0.0291	-0.251	2.71e-06	Cytoplasm	kinase		bosutinib	1445	12988	315707
CSNK1A1	casein kinase 1 alpha 1	P48729	0.216	0.219	-0.143	0.43	0.151	0.273	Cytoplasm	kinase			1452	93687	113927
CSNK1D	casein kinase 1 delta	P48730	0.01	0.501	0.129	0.228	0.029	0.505	Cytoplasm	kinase			1453	104318	64462
CSNK1E	casein kinase 1 epsilon	P49674	-0.533	0.32	0.13	0.559	-0.465	0.271	Cytoplasm	kinase			1454	27373	58822
CSNK1G1	casein kinase 1 gamma 1	Q9HCP0	0.121	0.383	0.067	0.45	0.233	0.329	Cytoplasm	kinase			53944	214897	64086
CSNK1G2	casein kinase 1 gamma 2	P78368	-0.046	0.216	-0.035	0.107	-0.171	0.149	Cytoplasm	kinase			1455	103236	65278
CSNK1G3	casein kinase 1 gamma 3	Q9Y6M4	0.011	0.22	0.012	0.482	-0.267	0.156	Cytoplasm	kinase			1456	70425	64823
CSNK2A1	casein kinase 2 alpha 1	P68400	0.138	0.19	-0.11	0.094	0.132	0.299	Nucleus	kinase			1457	12995	116549
CSNK2A2	casein kinase 2 alpha 2	P19784	0.144	0.457	-0.137	0.142	0.108	0.53	Cytoplasm	kinase			1459	13000	307641
CSNK2B	casein kinase 2 beta	P67870	0.049	0.107	0.012	0.474	0.014	0.56	Cytoplasm	kinase			1460	13001	81650
CSPG5	chondroitin sulfate proteoglycan 5	O95196	0.297	0.0607	-0.014	0.523	0.282	0.15	Extracellular Space	growth factor			10675	29873	50568
CSRP1	cysteine and glycine rich protein 1	P21291	0.165	0.0262	-0.17	0.0914	-0.168	0.085	Nucleus	other			1465	13007	29276
CSRP2	cysteine and glycine rich protein 2	Q16527	0.453	0.04	-0.091	0.532	0.278	0.276	Nucleus	other			1466	13008	29317
CST3	cystatin C	P01034	0.307	0.0159	-0.133	0.0707	0.089	0.0603	Extracellular Space	other	diagnosis,efficacy,prognosis,safety,unspecified application		1471	13010	25307
CSTA	cystatin A	P01040	1.156	0.0931	-0.09	0.552	0.244	0.352	Cytoplasm	other			1475	76770|209294|433016	288067
CSTB	cystatin B	P04080	-0.206	0.0396	-0.455	0.00906	-0.761	1.94e-08	Cytoplasm	peptidase	diagnosis		1476	13014	25308
CSTF1	cleavage stimulation factor subunit 1	Q05048	0.157	0.267	0.139	0.398	0.448	0.107	Nucleus	other			1477	67337	311670
CSTF2	cleavage stimulation factor subunit 2	P33240	-0.032	0.226	-0.033	0.205	0.118	0.447	Nucleus	other			1478	108062	683927
CSTF3	cleavage stimulation factor subunit 3	Q12996	-0.084	0.497	-0.112	0.534	0.01	0.0384	Nucleus	other			1479	228410	362178
CSTF2T	cleavage stimulation factor subunit 2 tau variant	Q9H0L4	0.025	0.215	0.053	0.215	0.155	0.233	Nucleus	other			23283	83410	309338
CTBP1	C-terminal binding protein 1	Q13363	0.055	0.417	-0.199	0.498	-0.015	0.494	Nucleus	enzyme			1487	13016	29382
CTBP2	C-terminal binding protein 2	P56545	-0.14	0.229	-0.01	0.444	-0.214	0.559	Nucleus	transcription regulator			1488	13017	81717
CTCF	CCCTC-binding factor	P49711	-0.066	0.0205	0.34	0.215	0.162	0.315	Nucleus	transcription regulator			10664	13018	83726
CTDP1	CTD phosphatase subunit 1	Q9Y5B0	0.301	0.277	-0.237	0.289	0.278	0.332	Nucleus	phosphatase			9150	67655	291414
CTDSP1	CTD small phosphatase 1	Q9GZU7	-0.043	0.448	0.058	0.398	-0.014	0.522	Nucleus	phosphatase			58190	227292	363249
CTDSP2	CTD small phosphatase 2	O14595	-0.222	0.135	-0.187	0.183	-0.285	0.166	Nucleus	phosphatase			10106	52468
CTDSPL2	CTD small phosphatase like 2	Q05D32	-0.389	0.00856	-0.445	0.364	-0.632	0.00058	Nucleus	phosphatase			51496	329506	311368
CTH	cystathionine gamma-lyase	P32929	-0.157	0.331	0.435	0.000693	0.103	0.53	Cytoplasm	enzyme			1491	107869	24962
CTIF	cap binding complex dependent translation initiation factor	O43310	0.383	0.0221	0.292	0.193	0.252	0.467	Cytoplasm	other			9811	269037	364900
CTNNA1	catenin alpha 1	P35221	0.466	2.93e-19	-0.124	0.172	0.538	3.68e-19	Plasma Membrane	other	diagnosis		1495	12385	307505
CTNNAL1	catenin alpha like 1	Q9UBT7	-0.268	0.161	-0.242	0.0309	-0.687	0.00586	Plasma Membrane	other			8727	54366	298019
CTNNB1	catenin beta 1	P35222	0.549	6.94e-08	0.042	0.494	0.481	6.96e-11	Nucleus	transcription regulator	diagnosis,disease progression,efficacy,prognosis	PRI-724	1499	12387	84353
CTNNBL1	catenin beta like 1	Q8WYA6	-0.13	0.277	-0.135	0.542	0.115	0.525	Nucleus	other			56259	66642	296320
CTNND1	catenin delta 1	O60716	0.197	0.000109	-0.06	0.134	0.313	1.98e-05	Nucleus	other			1500	12388	311163
CTPS1	CTP synthase 1	P17812	-0.27	0.0238	-0.246	0.0122	-0.339	7.59e-07	Nucleus	enzyme		cytidine triphosphate synthetase inhibitor	1503	51797	313560
CTPS2	CTP synthase 2	Q9NRF8	0.137	0.539	-0.364	0.0194	0.061	0.048	Cytoplasm	enzyme			56474	55936	619580
CTR9	CTR9 homolog, Paf1/RNA polymerase II complex component	Q6PD62	-0.049	0.299	0.011	0.154	0.163	0.456	Nucleus	other			9646	22083	293184
CTSA	cathepsin A	P10619	-0.278	0.077	-0.082	0.174	-0.522	0.402	Cytoplasm	peptidase			5476	19025	296370
CTSB	cathepsin B	P07858	0.051	0.441	0.04	0.158	0.243	0.358	Cytoplasm	peptidase			1508	13030	64529
CTSC	cathepsin C	P53634	-0.22	0.00607	0.251	0.24	0.016	0.514	Cytoplasm	peptidase	unspecified application		1075	13032	25423
CTSD	cathepsin D	P07339	0.123	0.000419	0.022	0.0314	0.522	2.55e-06	Cytoplasm	peptidase	diagnosis,unspecified application		1509	13033	171293
CTSL	cathepsin L	P07711	-0.021	0.495	-0.068	0.434	0.12	0.303	Cytoplasm	peptidase		cathepsin L inhibitor	1514
CTSV	cathepsin V	O60911	0.255	0.323	-0.083	0.543	-0.541	0.177	Cytoplasm	peptidase			1515	13039	25697
CTTN	cortactin	Q14247	0.075	0.405	-0.029	0.0173	0.047	0.0131	Plasma Membrane	other	efficacy		2017	13043	60465
CTTNBP2	cortactin binding protein 2	Q8WZ74	-0.068	0.442	0.208	0.308	0.101	0.182	Cytoplasm	other			83992	30785	282587
CTTNBP2NL	CTTNBP2 N-terminal like	Q9P2B4	0.265	0.152	0.007	0.346	0.452	0.0117	Cytoplasm	other			55917	80281	310760
CTU1	cytosolic thiouridylase subunit 1	Q7Z7A3	0.33	0.495	0.553	0.403	-0.148	0.316	Cytoplasm	other			90353	233189	292847
CTU2	cytosolic thiouridylase subunit 2	Q2VPK5	-0.454	0.00064	-0.143	0.446	-0.414	0.0314	Cytoplasm	other			348180	66965	292069
CUEDC2	CUE domain containing 2	Q9H467	0.039	0.561	-0.587	0.224	-0.233	0.267	Extracellular Space	other			79004	67116	294009
CUL1	cullin 1	Q13616	-0.005	0.499	-0.124	0.486	-0.037	0.352	Nucleus	enzyme	diagnosis		8454	26965	362356
CUL2	cullin 2	Q13617	-0.107	0.139	-0.114	0.0205	-0.246	0.0138	Nucleus	enzyme			8453	71745	361258
CUL3	cullin 3	Q13618	-0.147	0.00018	0.002	0.206	-0.202	3.58e-06	Nucleus	enzyme			8452	26554	301555
CUL5	cullin 5	Q93034	0.5	1.19e-08	-0.057	0.0258	0.34	0.000785	Nucleus	ion channel			8065	75717	64624
CUL7	cullin 7	Q14999	0.173	0.249	0.187	0.299	0.292	0.208	Cytoplasm	other			9820	66515	680835
CUL4A	cullin 4A	Q13619	-0.272	1e-05	-0.077	0.0363	-0.182	1.94e-06	Nucleus	other			8451	99375	361181
CUL4B	cullin 4B	Q13620	-0.228	0.0433	-0.124	0.234	-0.131	0.0259	Nucleus	other			8450	72584	302502
CUTA	cutA divalent cation tolerance homolog	O60888	0.228	0.22	-0.022	0.161	0.101	0.491	Cytoplasm	other			51596	67675	294288
CUTC	cutC copper transporter	Q9NTM9	1.401	0.0519	-0.396	0.313	1.226	0.411	Cytoplasm	other			51076	66388	361760
CUX1	cut like homeobox 1	Q13948	0.235	0.42	0.733	0.0161	0.721	0.00528	Nucleus	transcription regulator			1523		116639
CWC15	CWC15 spliceosome associated protein homolog	Q9P013	-0.307	0.403	-0.321	0.0546	-0.079	0.44	Nucleus	other			51503	66070	300361
CWC22	CWC22 spliceosome associated protein homolog	Q9HCG8	0.607	0.00407	0.378	0.00851	0.581	6.3e-06	Nucleus	other			57703	80744	362153
CWC27	CWC27 spliceosome associated cyclophilin	Q6UX04	0.376	0.0226	0.009	0.3	0.425	0.0387	Nucleus	enzyme			10283	67285	361887
CWF19L1	CWF19 like cell cycle control factor 1	Q69YN2	-0.254	0.041	-0.135	0.214	-0.337	0.186	Other	other			55280	72502	365465
CWF19L2	CWF19 like cell cycle control factor 2	Q2TBE0	0.286	0.0665	-0.002	0.471	0.281	0.362	Other	other			143884	244672	362804
CXADR	CXADR Ig-like cell adhesion molecule	P78310	-0.048	0.4	-0.053	0.499	0.166	0.117	Plasma Membrane	transmembrane receptor		rAd-p53	1525	13052	89843
CXorf56	chromosome X open reading frame 56	Q9H5V9	0.42	0.124	0.787	0.0907	0.442	0.145	Extracellular Space	other			63932	77644	313433
CXXC1	CXXC finger protein 1	Q9P0U4	0.026	0.367	-0.265	0.409	-0.133	0.51	Nucleus	transcription regulator			30827	74322	291440
CXXC5	CXXC finger protein 5	Q7LFL8	-0.936	0.0967	-0.195	0.247	-0.945	0.0323	Nucleus	other			51523	67393	291670
CYB5A	cytochrome b5 type A	P00167	-0.173	0.236	-0.265	0.0151	-0.085	0.0979	Cytoplasm	enzyme			1528	109672	64001
CYB5B	cytochrome b5 type B	O43169	-0.358	0.499	-0.506	0.0896	-0.237	0.484	Cytoplasm	enzyme			80777	66427	80773
CYB5R1	cytochrome b5 reductase 1	Q9UHQ9	-0.068	0.089	0.04	0.238	0.204	0.402	Cytoplasm	enzyme			51706	72017	304805
CYB5R3	cytochrome b5 reductase 3	P00387	0.254	0.00221	-0.218	0.304	0.175	0.0553	Cytoplasm	enzyme			1727
CYBC1	cytochrome b-245 chaperone 1	Q9BQA9	0.293	0.485	0.086	0.543	0.46	0.394	Cytoplasm	other			79415	217370	619574
CYC1	cytochrome c1	P08574	-0.208	0.032	-0.256	0.343	-0.652	0.0634	Cytoplasm	enzyme			1537	66445	300047
CYCS	cytochrome c, somatic	P99999	0.046	0.495	0.013	0.167	0.139	0.405	Cytoplasm	transporter			54205	13063	25309|100363502
CYFIP1	cytoplasmic FMR1 interacting protein 1	Q7L576	0.261	0.432	0.027	0.00762	0.168	0.316	Cytoplasm	translation regulator			23191	20430	308666
CYHR1	cysteine and histidine rich 1	Q6ZMK1	0.075	0.41	-0.123	0.532	0.085	0.358	Nucleus	other			50626	54151	100362155
CYP20A1	cytochrome P450 family 20 subfamily A member 1	Q6UW02	0.024	0.533	0.022	0.321	0.019	0.247	Other	enzyme			57404	77951	316435
CYP4F22	cytochrome P450 family 4 subfamily F member 22	Q6NT55	-0.243	0.345	-0.181	0.335	-0.116	0.187	Extracellular Space	enzyme			126410	320997	299566
CYP51A1	cytochrome P450 family 51 subfamily A member 1	Q16850	-0.59	2.47e-09	-0.202	0.012	-0.328	1.4e-06	Cytoplasm	enzyme		betamethasone/clotrimazole,bifonazole,clotrimazole,econazole,efinaconazole,fluconazole,itraconazole,ketoconazole,luliconazole,miconazole,oxiconazole,posaconazole,sertaconazole,terconazole,voriconazole	1595	13121	25427
CYP7B1	cytochrome P450 family 7 subfamily B member 1	O75881	0.071	0.473	-0.162	0.233	-0.015	0.555	Cytoplasm	enzyme			9420	13123	25429
CYSTM1	cysteine rich transmembrane module containing 1	Q9H1C7	0.01	0.476	0.294	0.231	0.307	0.206	Cytoplasm	other			84418
CZIB	CXXC motif containing zinc binding protein	Q9NWV4	0.035	0.404	-0.093	0.0963	-0.27	0.000604	Cytoplasm	other			54987	74098	298384
D2HGDH	D-2-hydroxyglutarate dehydrogenase	Q8N465	0.832	0.00073	0.209	0.431	1.114	3.97e-05	Cytoplasm	enzyme			728294	98314	301624
DAB1	DAB adaptor protein 1	O75553	0.089	0.44	-0.33	0.147	-0.047	0.382	Cytoplasm	other			1600	13131	266729
DAB2	DAB adaptor protein 2	P98082	-0.44	0.186	-0.165	0.106	-0.624	0.00342	Plasma Membrane	other			1601	13132	79128
DAB2IP	DAB2 interacting protein	Q5VWQ8	0.265	0.159	-0.314	0.286	0.239	0.358	Plasma Membrane	other			153090	69601	192126
DAD1	defender against cell death 1	P61803	0.067	0.117	0.142	0.335	0.441	0.0103	Cytoplasm	other			1603	13135	192275
DAG1	dystroglycan 1	Q14118	0.194	0.409	0.018	0.52	0.317	0.00295	Plasma Membrane	transmembrane receptor			1605	13138	114489
DAGLB	diacylglycerol lipase beta	Q8NCG7	0.543	0.0814	0.364	0.506	0.603	0.076	Plasma Membrane	enzyme			221955	231871	304289
DAP3	death associated protein 3	P51398	0.052	0.13	0.039	0.126	0.303	0.398	Cytoplasm	other			7818	65111	295238
DAP	death associated protein	P51397	0.439	0.231	-0.209	0.391	0.509	0.0221	Cytoplasm	transcription regulator			1611	223453	64322
DAPK1	death associated protein kinase 1	P53355	-0.04	0.197	-0.199	0.0813	-0.002	0.0876	Cytoplasm	kinase	efficacy,prognosis		1612	69635	306722
DAPK3	death associated protein kinase 3	O43293	-0.061	0.459	0.01	0.535	0.124	0.304	Cytoplasm	kinase			1613	13144	64391
DARS1	aspartyl-tRNA synthetase 1	P14868	0.03	0.154	-0.006	0.419	0.045	0.0586	Cytoplasm	enzyme			1615	226414	116483
DARS2	aspartyl-tRNA synthetase 2, mitochondrial	Q6PI48	0.001	0.307	-0.027	0.124	0.18	0.0584	Cytoplasm	enzyme			55157	226539	304919
DAXX	death domain associated protein	Q9UER7	-0.106	0.3	0.063	0.534	-0.096	0.429	Nucleus	transcription regulator			1616	13163	140926
DAZAP1	DAZ associated protein 1	Q96EP5	-0.215	0.276	-0.207	0.0478	-0.142	0.0696	Other	other			26528
DBI	diazepam binding inhibitor, acyl-CoA binding protein	P07108	-0.155	0.139	-0.495	0.00948	-0.652	3.79e-05	Cytoplasm	other			1622	13167	25045
DBN1	drebrin 1	Q16643	0.079	0.384	0.027	0.196	0.295	0.484	Cytoplasm	other			1627	56320	81653
DBNL	drebrin like	Q9UJU6	-0.128	0.325	-0.162	0.0428	-0.241	0.000837	Cytoplasm	other	diagnosis		28988	13169	83527
DBR1	debranching RNA lariats 1	Q9UK59	-0.019	0.374	-0.255	0.252	-0.102	0.47	Nucleus	enzyme			51163	83703	681234
DBT	dihydrolipoamide branched chain transacylase E2	P11182	0.594	1.22e-14	0.225	0.405	0.772	1.11e-10	Cytoplasm	enzyme			1629	13171	29611
DCAF1	DDB1 and CUL4 associated factor 1	Q9Y4B6	-0.544	0.0284	-0.085	0.338	-0.583	0.0213	Nucleus	kinase			9730	321006	315987
DCAF7	DDB1 and CUL4 associated factor 7	P61962	-0.009	0.137	-0.101	0.265	-0.107	0.559	Cytoplasm	other			10238	71833	303602
DCAF8	DDB1 and CUL4 associated factor 8	Q5TAQ9	0.118	0.498	-0.356	0.0419	-0.004	0.556	Nucleus	other			50717	98193	364050
DCAF13	DDB1 and CUL4 associated factor 13	Q9NV06	-0.619	3.53e-08	-0.153	0.563	-0.427	9.66e-06	Nucleus	other			25879	223499	362902
DCAF16	DDB1 and CUL4 associated factor 16	Q9NXF7	-0.316	0.065	-0.216	0.19	-0.696	0.0453	Nucleus	other			54876
DCAKD	dephospho-CoA kinase domain containing	Q8WVC6	-0.221	0.306	0.044	0.35	0.109	0.269	Cytoplasm	other			79877	68087	360639
DCC	DCC netrin 1 receptor	P43146	0.292	0.0398	-0.185	0.0479	0.353	0.00447	Plasma Membrane	transmembrane receptor	prognosis		1630	13176	25311
DCD	dermcidin	P81605	0.767	0.091	-0.192	0.358	0.234	0.327	Extracellular Space	other			117159
DCDC2	doublecortin domain containing 2	Q9UHG0	0.104	0.364	-0.047	0.0842	-0.133	0.126	Extracellular Space	other	unspecified application		51473	195208	291130
DCK	deoxycytidine kinase	P27707	-0.112	0.448	-0.012	0.374	-0.253	0.543	Nucleus	kinase	efficacy,response to therapy	alemtuzumab/fludarabine phosphate,chlorambucil/cladribine,cladribine,cladribine/cyclophosphamide,cladribine/cytarabine/daunorubicin,cladribine/cytarabine/filgrastim,cladribine/cytarabine/filgrastim/mitoxantrone,cladribine/rituximab,cytarabine/dasatinib/filgrastim/fludarabine phosphate,cytarabine/dasatinib/filgrastim/fludarabine phosphate/idarubicin,cytarabine/filgrastim/fludarabine phosphate,cyta…	1633	13178	79127
DCLK1	doublecortin like kinase 1	O15075	-0.652	0.00681	-0.211	0.203	-0.786	0.000357	Plasma Membrane	kinase			9201	13175
DCLRE1A	DNA cross-link repair 1A	Q6PJP8	-1.147	0.0165	-0.355	0.217	-1.309	0.138	Nucleus	enzyme			9937	55947	292127
DCP1A	decapping mRNA 1A	Q9NPI6	0.051	0.281	0.055	0.557	0.094	0.164	Nucleus	other			55802	75901	361109
DCPS	decapping enzyme, scavenger	Q96C86	0.019	0.341	0.017	0.237	-0.137	0.0526	Nucleus	enzyme			28960	69305	266605
DCTD	dCMP deaminase	P32321	0.033	0.187	-0.094	0.0167	-0.249	0.0564	Cytoplasm	enzyme		tetrahydrouridine	1635	320685	290741
DCTN1	dynactin subunit 1	Q14203	0.161	0.213	-0.005	0.501	0.018	0.0689	Cytoplasm	other			1639	13191	29167
DCTN2	dynactin subunit 2	Q13561	-0.173	0.203	-0.109	0.324	-0.058	0.0523	Cytoplasm	other			10540	69654	299850
DCTN3	dynactin subunit 3	O75935	0.32	0.167	0.017	0.553	-0.03	0.55	Nucleus	other			11258	53598	362504
DCTN4	dynactin subunit 4	Q9UJW0	0.054	0.0184	-0.19	0.317	-0.123	0.244	Nucleus	other			51164	67665	84428
DCTN5	dynactin subunit 5	Q9BTE1	0.223	0.0345	0.131	0.333	0.094	0.247	Cytoplasm	other			84516	59288	308961
DCTN6	dynactin subunit 6	O00399	-1.668	0.226	-1.575	0.126	-2.091	0.0705	Cytoplasm	enzyme			10671	22428	290798
DCTPP1	dCTP pyrophosphatase 1	Q9H773	-0.103	0.215	0.194	0.525	-0.287	0.00991	Cytoplasm	enzyme			79077	66422	192252
DCUN1D1	defective in cullin neddylation 1 domain containing 1	Q96GG9	0.065	0.479	0.001	0.162	-0.114	0.128	Nucleus	other			54165	114893	310324
DCUN1D5	defective in cullin neddylation 1 domain containing 5	Q9BTE7	0.093	0.16	-0.198	0.17	0.099	0.362	Other	other			84259	76863	315405
DCXR	dicarbonyl and L-xylulose reductase	Q7Z4W1	-0.018	0.562	-0.299	0.468	-0.037	0.485	Cytoplasm	enzyme			51181	67880	171408
DDA1	DET1 and DDB1 associated 1	Q9BW61	-0.135	0.384	-0.042	0.488	-0.206	0.359	Nucleus	other			79016	66498	688813
DDAH1	dimethylarginine dimethylaminohydrolase 1	O94760	-0.011	0.266	-0.055	0.0421	-0.165	0.00334	Cytoplasm	enzyme			23576	69219	64157
DDAH2	dimethylarginine dimethylaminohydrolase 2	O95865	0.099	0.546	-0.031	0.0762	-0.154	0.00803	Cytoplasm	enzyme			23564	51793	294239
DDB1	damage specific DNA binding protein 1	Q16531	-0.099	0.000358	-0.024	0.152	-0.094	0.000573	Nucleus	other			1642	13194	64470
DDB2	damage specific DNA binding protein 2	Q92466	-0.35	0.0849	-0.098	0.00642	-0.424	0.334	Nucleus	other			1643	107986	100362121
DDHD2	DDHD domain containing 2	O94830	-0.282	0.191	-0.241	0.333	-0.287	0.182	Cytoplasm	enzyme			23259	72108	680971
DDI2	DNA damage inducible 1 homolog 2	Q5TDH0	-0.004	0.222	0.043	0.34	-0.059	0.0557	Plasma Membrane	transporter			84301	68817	313668
DDOST	dolichyl-diphosphooligosaccharide--protein glycosyltransferase non-catalytic subunit	P39656	0.001	0.259	-0.063	0.404	0.058	0.513	Cytoplasm	enzyme			1650	13200	313648
DDR2	discoidin domain receptor tyrosine kinase 2	Q16832	-0.431	2.69e-07	0.038	0.487	-0.469	1.37e-05	Plasma Membrane	kinase		blinatumomab/imatinib,dacomitinib,decitabine/imatinib,imatinib,imatinib/inotuzumab ozogamicin,imatinib/nilotinib,imatinib/sirolimus,imatinib/sorafenib,imatinib/sunitinib,regorafenib,sitravatinib	4921	18214	685781
DDRGK1	DDRGK domain containing 1	Q96HY6	0.162	0.178	0.073	0.174	0.377	0.0194	Extracellular Space	other			65992	77006	296162
DDT	D-dopachrome tautomerase	P30046	0.06	0.249	-0.07	0.235	-0.165	0.0651	Cytoplasm	enzyme			1652	13202	29318
DDX1	DEAD-box helicase 1	Q92499	-0.033	0.236	-0.106	0.553	-0.147	0.452	Nucleus	enzyme			1653	104721	84474
DDX5	DEAD-box helicase 5	P17844	-0.33	0.00954	0.059	0.535	-0.364	0.0488	Nucleus	enzyme	unspecified application		1655	13207	287765
DDX6	DEAD-box helicase 6	P26196	-0.166	0.0296	0.126	0.518	-0.058	0.00938	Nucleus	enzyme			1656	13209	500988
DDX10	DEAD-box helicase 10	Q13206	-0.331	1.06e-11	0.029	0.36	-0.045	0.00543	Nucleus	enzyme			1662	77591	300710
DDX17	DEAD-box helicase 17	Q92841	0.055	0.0755	0.003	0.12	0.354	0.0243	Nucleus	enzyme	unspecified application		10521	67040
DDX18	DEAD-box helicase 18	Q9NVP1	-0.409	0.0668	-0.065	0.358	-0.468	0.284	Nucleus	enzyme			8886	66942	308490
DDX20	DEAD-box helicase 20	Q9UHI6	-0.254	0.203	-0.155	0.424	-0.237	0.559	Nucleus	transcription regulator			11218	53975	84473
DDX21	DExD-box helicase 21	Q9NR30	-0.189	0.291	0.205	0.000222	-0.041	0.55	Nucleus	enzyme			9188	56200	317399
DDX23	DEAD-box helicase 23	Q9BUQ8	0.286	0.0117	0.147	0.42	0.583	0.0497	Nucleus	enzyme			9416	74351	300208
DDX24	DEAD-box helicase 24	Q9GZR7	-0.163	0.487	0.098	9.28e-05	0.067	0.0144	Nucleus	enzyme			57062	27225	373065
DDX27	DEAD-box helicase 27	Q96GQ7	-0.16	0.531	0.221	0.00253	0.147	0.0478	Nucleus	enzyme			55661	228889	362274
DDX28	DEAD-box helicase 28	Q9NUL7	0.292	0.45	0.346	0.0639	0.516	0.449	Nucleus	enzyme			55794	71986	364995
DDX31	DEAD-box helicase 31	Q9H8H2	-0.348	0.00358	-0.131	0.209	-0.351	0.0858	Nucleus	enzyme			64794	227674	311835
DDX41	DEAD-box helicase 41	Q9UJV9	-0.215	0.000484	0.018	0.134	-0.068	0.0432	Nucleus	enzyme			51428	72935	314336
DDX42	DEAD-box helicase 42	Q86XP3	-0.053	0.0636	0.016	0.151	0.129	0.443	Cytoplasm	enzyme			11325	72047	303607
DDX46	DEAD-box helicase 46	Q7L014	-0.047	0.49	-0.066	0.47	-0.057	0.508	Nucleus	enzyme			9879	212880	245957
DDX47	DEAD-box helicase 47	Q9H0S4	-0.185	0.000217	0.008	0.151	-0.132	0.0609	Nucleus	enzyme			51202	67755	297685
DDX49	DEAD-box helicase 49	Q9Y6V7	-0.015	0.169	0.149	0.418	0.085	0.441	Nucleus	enzyme			54555	234374	290660
DDX50	DExD-box helicase 50	Q9BQ39	-0.111	0.342	0.019	0.381	-0.167	0.263	Nucleus	enzyme			79009	94213	361848
DDX51	DEAD-box helicase 51	Q8N8A6	-0.399	5.55e-05	0.222	0.229	-0.071	0.0043	Other	enzyme	diagnosis		317781	69663	304570
DDX52	DExD-box helicase 52	Q9Y2R4	-0.463	1.03e-08	-0.03	0.139	-0.393	0.0026	Nucleus	enzyme			11056	78394	85432
DDX54	DEAD-box helicase 54	Q8TDD1	0.05	0.5	0.099	0.388	0.318	0.0871	Nucleus	transcription regulator			79039	71990	360815
DDX55	DEAD-box helicase 55	Q8NHQ9	-0.228	0.533	0.002	0.141	-0.079	0.448	Nucleus	enzyme			57696	67848	100362764
DDX56	DEAD-box helicase 56	Q9NY93	-0.513	7.04e-05	0.033	0.189	-0.184	0.0112	Nucleus	enzyme			54606	52513	289780
DDX12P	DEAD/H-box helicase 12, pseudogene	Q92771	-1.264	0.014	-0.042	0.542	-1.226	0.131	Other	other			440081
DDX19A	DEAD-box helicase 19A	Q9NUU7	-0.082	0.432	-0.226	0.0491	-0.295	0.00147	Nucleus	enzyme			55308	13680	292022
DDX19B	DEAD-box helicase 19B	Q9UMR2	0.224	0.141	-0.104	0.312	-0.172	0.177	Nucleus	enzyme			11269	234733	690693
DDX39A	DExD-box helicase 39A	O00148	-0.32	0.217	-0.053	0.321	-0.051	0.367	Nucleus	enzyme			10212	68278	89827
DDX39B	DExD-box helicase 39B	Q13838	0.15	0.227	0.041	0.314	0.23	0.0573	Nucleus	enzyme	safety		7919	53817	114612
DDX3X	DEAD-box helicase 3 X-linked	O00571	-0.435	4.13e-08	-0.049	0.312	-0.421	9.85e-06	Cytoplasm	enzyme	diagnosis		1654	13205
DECR1	2,4-dienoyl-CoA reductase 1	Q16698	0.366	0.0068	-0.106	0.397	0.63	0.000843	Cytoplasm	enzyme	unspecified application		1666	67460	117543
DECR2	2,4-dienoyl-CoA reductase 2	Q9NUI1	0.262	0.00157	-0.021	0.271	0.531	3.33e-05	Cytoplasm	enzyme			26063	26378	64461
DEGS1	delta 4-desaturase, sphingolipid 1	O15121	-0.081	0.266	-0.34	0.0595	-0.085	0.326	Plasma Membrane	enzyme			8560	13244	58970
DEK	DEK proto-oncogene	P35659	-0.184	0.286	-0.154	0.239	-0.122	0.296	Nucleus	transcription regulator			7913	110052	306817
DENND10P1	DENND10 pseudogene 1	Q6NSW5	0.22	0.197	0.558	0.258	0.014	0.179	Other	other			55855
DENND6A	DENN domain containing 6A	Q8IWF6	-0.835	0.194	-0.643	0.143	-1.228	0.199	Cytoplasm	other			201627	211922	306229
DENR	density regulated re-initiation and release factor	O43583	0.113	0.198	-0.036	0.555	-0.05	0.552	Other	other			8562	68184	687565
DEPDC1	DEP domain containing 1	Q5TB30	0.093	0.525	-0.341	0.372	-0.08	0.454	Nucleus	transcription regulator			55635	76131	295538
DERA	deoxyribose-phosphate aldolase	Q9Y315	-0.013	0.0232	-0.065	0.137	-0.547	0.00211	Cytoplasm	enzyme			51071	232449	690945
DERL1	derlin 1	Q9BUN8	-0.169	0.229	-0.607	0.523	-0.001	0.13	Cytoplasm	other			79139	67819	362912
DERL2	derlin 2	Q9GZP9	0.272	0.0221	-0.009	0.559	0.478	0.0125	Cytoplasm	other			51009	116891	100910823
DERPC	DERPC proline and glycine rich nuclear protein	P0CG12	0.368	0.295	-0.071	0.486	-0.168	0.562	Nucleus	other			113455421
DESI1	desumoylating isopeptidase 1	Q6ICB0	0.206	0.368	0.214	0.273	0.783	0.24	Other	other			27351	28075	315160
DESI2	desumoylating isopeptidase 2	Q9BSY9	-0.95	0.19	-0.189	0.486	-0.394	0.324	Cytoplasm	enzyme			51029	78825	289277
DFFA	DNA fragmentation factor subunit alpha	O00273	0.394	0.0482	-0.097	0.146	0.171	0.315	Nucleus	enzyme			1676	13347	114214
DGAT1	diacylglycerol O-acyltransferase 1	O75907	-0.21	0.333	-0.259	0.337	0.127	0.472	Cytoplasm	enzyme			8694	13350	84497
DGCR8	DGCR8 microprocessor complex subunit	Q8WYQ5	-0.188	0.254	-0.003	0.503	-0.037	0.46	Nucleus	enzyme			54487	94223	287954
DGKZ	diacylglycerol kinase zeta	Q13574	-0.199	0.0362	-0.287	0.229	-0.458	0.0146	Cytoplasm	kinase			8525	104418	81821
DGLUCY	D-glutamate cyclase	Q7Z3D6	0.153	0.496	0.199	0.489	0.586	0.00107	Cytoplasm	enzyme			80017	217830	362769
DGUOK	deoxyguanosine kinase	Q16854	0.428	0.0364	0.011	0.55	0.281	0.0663	Cytoplasm	kinase			1716	27369	297389
DHCR7	7-dehydrocholesterol reductase	Q9UBM7	-0.029	0.512	-0.049	0.382	0.17	0.0143	Cytoplasm	enzyme	diagnosis		1717	13360	64191
DHCR24	24-dehydrocholesterol reductase	Q15392	-0.459	0.266	-0.033	0.289	-0.311	0.196	Cytoplasm	enzyme			1718	74754	298298
DHDDS	dehydrodolichyl diphosphate synthase subunit	Q86SQ9	-0.035	0.302	0.038	0.388	0.103	0.547	Cytoplasm	enzyme			79947	67422	298541
DHODH	dihydroorotate dehydrogenase (quinone)	Q02127	0.019	0.565	0.116	0.491	0.218	0.339	Cytoplasm	enzyme		ASLAN003,BAY2402234,brequinar,leflunomide,teriflunomide,vidofludimus	1723	56749	65156
DHPS	deoxyhypusine synthase	P49366	0.127	0.198	-0.099	0.262	-0.15	0.000349	Cytoplasm	enzyme	efficacy	dapsone	1725	330817	288923
DHRS1	dehydrogenase/reductase 1	Q96LJ7	0.453	0.0626	-0.154	0.397	0.502	0.0351	Cytoplasm	enzyme			115817	52585	290234
DHRS2	dehydrogenase/reductase 2	Q13268	0.134	0.274	0.164	0.0951	0.194	0.294	Nucleus	enzyme			10202
DHRS4	dehydrogenase/reductase 4	Q9BTZ2	0.512	0.0613	0.166	0.357	0.583	0.0159	Cytoplasm	enzyme			10901	28200	266686
DHRS7	dehydrogenase/reductase 7	Q9Y394	0.182	0.125	0.151	0.116	0.21	0.0464	Other	enzyme			51635	66375	299135
DHRS13	dehydrogenase/reductase 13	Q6UX07	-0.072	0.538	0.315	0.312	0.268	0.503	Other	enzyme			147015	70451	303275
DHRS7B	dehydrogenase/reductase 7B	Q6IAN0	0.185	0.222	0.155	0.508	0.153	0.492	Other	other			25979	216820	287380
DHTKD1	dehydrogenase E1 and transketolase domain containing 1	Q96HY7	0.68	0.103	0.163	0.505	0.639	0.00446	Cytoplasm	enzyme			55526	209692	361272
DHX8	DEAH-box helicase 8	Q14562	0.11	0.494	0.094	0.303	0.088	0.423	Nucleus	enzyme			1659	217207	287727
DHX9	DExH-box helicase 9	Q08211	-0.068	0.486	0.078	0.137	0.04	0.148	Nucleus	enzyme			1660	13211	304859
DHX15	DEAH-box helicase 15	O43143	-0.067	2.18e-05	-0.033	0.00857	-0.025	6.85e-05	Nucleus	enzyme			1665	13204	289693
DHX16	DEAH-box helicase 16	O60231	0.126	0.564	0.139	0.435	0.264	0.0441	Nucleus	enzyme			8449	69192	294232
DHX29	DExH-box helicase 29	Q7Z478	-0.189	0.472	-0.169	0.125	-0.134	0.122	Cytoplasm	enzyme			54505	218629	100362324
DHX30	DExH-box helicase 30	Q7L2E3	0.005	0.441	0.163	0.5	0.094	0.0564	Nucleus	enzyme			22907	72831	367172
DHX32	DEAH-box helicase 32 (putative)	Q7L7V1	-0.719	0.133	0.106	0.374	-0.687	0.0745	Other	enzyme			55760	101437	361667
DHX33	DEAH-box helicase 33	Q9H6R0	-0.278	0.000547	0.139	0.144	-0.162	0.044	Nucleus	enzyme			56919	216877	287464
DHX34	DExH-box helicase 34	Q14147	-0.543	0.211	-0.087	0.448	-0.269	0.393	Other	enzyme			9704	71723	684903
DHX35	DEAH-box helicase 35	Q9H5Z1	-0.283	0.0228	0.074	0.421	-0.154	0.118	Other	enzyme			60625	71715	362260
DHX36	DEAH-box helicase 36	Q9H2U1	-0.211	0.0242	0.073	0.21	-0.108	0.167	Cytoplasm	enzyme			170506	72162	310461
DHX37	DEAH-box helicase 37	Q8IY37	-0.293	2.57e-07	0.108	0.1	-0.218	0.00202	Nucleus	enzyme			57647	208144	288647
DHX38	DEAH-box helicase 38	Q92620	-0.114	1.94e-08	0.099	0.157	0.05	8.06e-05	Nucleus	enzyme			9785	64340	292007
DHX40	DEAH-box helicase 40	Q8IX18	-0.4	0.0695	-0.159	0.218	-0.551	0.055	Other	enzyme			79665	67487	287595
DHX57	DExH-box helicase 57	Q6P158	-0.477	0.00897	-0.073	0.302	-0.469	2.56e-05	Extracellular Space	other			90957	106794	366532
DIABLO	diablo IAP-binding mitochondrial protein	Q9NR28	0.142	0.00691	0.089	0.0665	0.286	2.85e-05	Cytoplasm	other			56616	66593
DIAPH1	diaphanous related formin 1	O60610	-0.513	8.18e-06	-0.127	0.108	-0.762	3.8e-06	Plasma Membrane	other			1729	13367	307483
DIAPH3	diaphanous related formin 3	Q9NSV4	-1.029	2.96e-09	-0.474	0.00187	-0.896	0.000237	Cytoplasm	enzyme			81624	56419	290396
DICER1	dicer 1, ribonuclease III	Q9UPY3	-0.115	0.0521	-0.062	0.216	-0.215	0.00039	Cytoplasm	enzyme			23405	192119	299284
DIDO1	death inducer-obliterator 1	Q9BTC0	-0.257	1.51e-07	0.089	0.476	-0.183	0.000105	Nucleus	other			11083	23856	362286
DIMT1	DIMT1 rRNA methyltransferase and ribosome maturation factor	Q9UNQ2	-0.424	0.0893	0.256	0.105	-0.25	0.275	Cytoplasm	enzyme			27292	66254	294718
DIP2B	disco interacting protein 2 homolog B	Q9P265	0.196	0.153	-0.006	0.339	-0.063	0.466	Cytoplasm	other			57609	239667	300231
DIPK2A	divergent protein kinase domain 2A	Q8NDZ4	0.139	0.188	0.469	0.00155	0.518	0.000598	Cytoplasm	other			205428	68861	315891
DIS3	DIS3 homolog, exosome endoribonuclease and 3'-5' exoribonuclease	Q9Y2L1	-0.001	0.498	-0.088	0.485	-0.054	0.309	Nucleus	enzyme			22894	72662	306103
DIS3L2	DIS3 like 3'-5' exoribonuclease 2	Q8IYB7	-0.106	0.363	-0.121	0.156	-0.497	0.166	Cytoplasm	enzyme			129563	208718	367307
DKC1	dyskerin pseudouridine synthase 1	O60832	-0.387	4.89e-06	0.084	0.469	-0.179	0.0313	Nucleus	enzyme			1736	245474	170944
DLAT	dihydrolipoamide S-acetyltransferase	P10515	0.174	0.00136	-0.017	0.12	0.201	0.0281	Cytoplasm	enzyme			1737	235339	81654
DLD	dihydrolipoamide dehydrogenase	P09622	0.213	0.356	0.125	0.223	0.411	0.452	Cytoplasm	enzyme		hexachlorophene	1738	13382	298942
DLG1	discs large MAGUK scaffold protein 1	Q12959	0.12	0.28	0.166	0.502	0.276	0.133	Plasma Membrane	kinase			1739	13383	25252
DLG2	discs large MAGUK scaffold protein 2	Q15700	0.101	0.441	-0.366	0.000142	0.002	0.124	Plasma Membrane	kinase			1740	23859	64053
DLG3	discs large MAGUK scaffold protein 3	Q92796	-0.118	0.211	0.055	0.352	-0.098	0.205	Plasma Membrane	kinase			1741	53310	58948
DLGAP1	DLG associated protein 1	O14490	-0.086	0.269	-0.052	0.387	-0.237	0.164	Plasma Membrane	other			9229	224997	65040
DLGAP4	DLG associated protein 4	Q9Y2H0	-0.155	0.13	-0.104	0.46	-0.163	0.0537	Plasma Membrane	other			22839	228836	286930
DLGAP5	DLG associated protein 5	Q15398	-0.246	0.213	-0.126	0.205	-0.733	4.94e-05	Nucleus	phosphatase			9787	218977	289997
DLST	dihydrolipoamide S-succinyltransferase	P36957	0.222	0.0108	0.101	0.464	0.29	0.0905	Cytoplasm	enzyme			1743	78920	299201
DLX5	distal-less homeobox 5	P56178	-0.456	0.0464	-0.283	0.0715	-0.528	0.051	Nucleus	transcription regulator			1749	13395	25431
DLX6	distal-less homeobox 6	P56179	-0.776	0.227	-0.146	0.379	-0.756	0.24	Nucleus	transcription regulator			1750	13396	500023
DMAC1	distal membrane arm assembly complex 1	Q96GE9	0.007	0.564	0.226	0.0212	0.124	0.197	Cytoplasm	other			90871	66928	298147
DMAC2	distal membrane arm assembly complex 2	Q9NW81	-0.337	0.148	0.112	0.45	-0.304	0.382	Cytoplasm	other			55101	66349	361520
DMAC2L	distal membrane arm assembly complex 2 like	Q99766	0.046	0.469	-0.011	0.509	0.147	0.152	Cytoplasm	transporter			27109	68055	362749
DMAP1	DNA methyltransferase 1 associated protein 1	Q9NPF5	-0.106	0.0261	0.038	0.306	0.017	0.236	Nucleus	transcription regulator			55929	66233	298447
DMD	dystrophin	P11532	-0.132	0.458	0.076	0.514	-0.376	0.184	Plasma Membrane	other			1756	13405
DNA2	DNA replication helicase/nuclease 2	P51530	-1.554	0.112	-0.464	0.118	-1.587	0.0913	Cytoplasm	enzyme			1763	327762	309762
DNAAF5	dynein axonemal assembly factor 5	Q86Y56	-0.031	0.427	0.003	0.469	-0.083	0.472	Cytoplasm	other			54919	433956	304332
DNAH10	dynein axonemal heavy chain 10	Q8IVF4	0.008	0.546	0.03	0.495	0.028	0.362	Cytoplasm	other			196385	56087	117252
DNAJA1	DnaJ heat shock protein family (Hsp40) member A1	P31689	0.439	1.64e-12	-0.263	0.0108	0.633	3.82e-09	Nucleus	other			3301	15502	65028
DNAJA2	DnaJ heat shock protein family (Hsp40) member A2	O60884	0.032	0.554	0.12	0.127	-0.184	0.267	Nucleus	enzyme			10294	56445	84026
DNAJA3	DnaJ heat shock protein family (Hsp40) member A3	Q96EY1	-0.084	0.527	-0.036	0.501	-0.21	0.514	Cytoplasm	other			9093	83945	360481
DNAJB1	DnaJ heat shock protein family (Hsp40) member B1	P25685	0.921	1.83e-20	0.051	0.0837	0.824	1.3e-13	Nucleus	transcription regulator			3337	81489	361384
DNAJB2	DnaJ heat shock protein family (Hsp40) member B2	P25686	0.937	0.000452	0.141	0.449	1.062	0.00333	Nucleus	other			3300	56812	689593
DNAJB4	DnaJ heat shock protein family (Hsp40) member B4	Q9UDY4	1.044	3.1e-06	-0.027	0.457	0.715	0.000875	Nucleus	other			11080	67035	295549
DNAJB6	DnaJ heat shock protein family (Hsp40) member B6	O75190	0.789	0.0972	0.424	0.496	0.614	0.0256	Nucleus	transcription regulator			10049	23950	362293
DNAJB11	DnaJ heat shock protein family (Hsp40) member B11	Q9UBS4	-0.137	0.137	-0.009	0.539	-0.223	0.145	Cytoplasm	other			51726	67838	360734
DNAJB12	DnaJ heat shock protein family (Hsp40) member B12	Q9NXW2	-0.02	0.294	0.019	0.497	0.093	0.561	Cytoplasm	other	unspecified application		54788	56709	294513
DNAJB14	DnaJ heat shock protein family (Hsp40) member B14	Q8TBM8	0.512	9.17e-06	-0.041	0.559	0.502	2.74e-05	Cytoplasm	enzyme			79982	70604	499716
DNAJC1	DnaJ heat shock protein family (Hsp40) member C1	Q96KC8	-0.001	0.443	0.001	0.277	0.119	0.116	Cytoplasm	other			64215	13418	100360412
DNAJC2	DnaJ heat shock protein family (Hsp40) member C2	Q99543	-0.152	0.000562	0.014	0.059	-0.061	0.00138	Nucleus	transcription regulator			27000	22791	116456
DNAJC3	DnaJ heat shock protein family (Hsp40) member C3	Q13217	-0.183	0.199	0.141	0.223	0.188	0.00899	Cytoplasm	other			5611	100037258	63880
DNAJC5	DnaJ heat shock protein family (Hsp40) member C5	Q9H3Z4	-0.289	0.539	-0.065	0.457	0.637	0.476	Plasma Membrane	other			80331	13002	79130
DNAJC7	DnaJ heat shock protein family (Hsp40) member C7	Q99615	0.366	3.86e-07	0.017	0.0544	0.445	1.89e-06	Cytoplasm	other			7266	56354	303536
DNAJC8	DnaJ heat shock protein family (Hsp40) member C8	O75937	0.335	0.0284	-0.082	0.105	0.348	0.0538	Nucleus	other			22826	68598	313035
DNAJC9	DnaJ heat shock protein family (Hsp40) member C9	Q8WXX5	-0.122	0.00158	-0.045	0.0116	-0.331	2.17e-06	Nucleus	other			23234	108671	364240
DNAJC10	DnaJ heat shock protein family (Hsp40) member C10	Q8IXB1	0.089	0.0436	0.012	0.198	0.317	0.00219	Cytoplasm	enzyme			54431	66861	295690
DNAJC11	DnaJ heat shock protein family (Hsp40) member C11	Q9NVH1	0.085	0.403	0.168	0.559	0.161	0.553	Cytoplasm	other			55735	230935	362666
DNAJC12	DnaJ heat shock protein family (Hsp40) member C12	Q9UKB3	0.437	0.0573	-0.16	0.447	-0.021	0.508	Cytoplasm	other			56521	30045	619393
DNAJC13	DnaJ heat shock protein family (Hsp40) member C13	O75165	-0.183	0.023	-0.07	0.365	-0.312	0.00576	Cytoplasm	other			23317	235567	363127
DNAJC16	DnaJ heat shock protein family (Hsp40) member C16	Q9Y2G8	0.05	0.301	-0.047	0.352	0.443	0.0881	Other	other			23341	214063	362652
DNAJC17	DnaJ heat shock protein family (Hsp40) member C17	Q9NVM6	-0.487	0.377	-0.6	0.305	-0.452	0.513	Other	other			55192	69408	311329
DNAJC19	DnaJ heat shock protein family (Hsp40) member C19	Q96DA6	0.093	0.333	-0.038	0.52	0.252	0.0284	Cytoplasm	other			131118	67713|100503724
DNAJC21	DnaJ heat shock protein family (Hsp40) member C21	Q5F1R6	-0.34	0.233	0.014	0.479	-0.157	0.0798	Other	other			134218	78244	192210
DNAJC25	DnaJ heat shock protein family (Hsp40) member C25	Q9H1X3	-0.192	0.243	-0.01	0.555	-0.148	0.41	Other	other			548645	72429	362526
DNASE2	deoxyribonuclease 2, lysosomal	O00115	0.128	0.105	0.042	0.1	0.415	0.0169	Cytoplasm	enzyme			1777	13423	171575
DNLZ	DNL-type zinc finger	Q5SXM8	0.011	0.501	0.018	0.475	0.185	0.315	Cytoplasm	other			728489	52838	296587
DNM2	dynamin 2	P50570	-0.011	0.447	-0.12	0.317	-0.156	0.0343	Plasma Membrane	enzyme			1785	13430	25751
DNM3	dynamin 3	Q9UQ16	-0.447	0.199	0.025	0.54	-0.845	0.0487	Cytoplasm	enzyme			26052	103967	171574
DNM1L	dynamin 1 like	O00429	0.116	0.0279	-0.148	0.474	-0.028	0.535	Cytoplasm	enzyme			10059	74006	114114
DNMBP	dynamin binding protein	Q6XZF7	-0.259	0.439	-0.186	0.413	-0.095	0.416	Cytoplasm	other			23268	71972	309362
DNMT1	DNA methyltransferase 1	P26358	-0.412	3.74e-08	-0.008	0.401	-0.297	5.81e-10	Nucleus	enzyme	diagnosis	4'-thio-2'-deoxycytidine,5-azacytidine,5-azacytidine/cytarabine/decitabine,5-azacytidine/decitabine,5-azacytidine/lenalidomide,5-azacytidine/sorafenib,cladribine/cytarabine/decitabine,decitabine,decitabine/imatinib,decitabine/sorafenib,fluorocyclopentenylcytosine	1786	13433	84350
DNMT3A	DNA methyltransferase 3 alpha	Q9Y6K1	0.057	0.527	-0.002	0.421	0.243	0.351	Nucleus	enzyme	unspecified application		1788	13435	444984
DNPEP	aspartyl aminopeptidase	Q9ULA0	0.046	0.492	-0.078	0.0663	0.011	0.0736	Cytoplasm	peptidase			23549	13437	301529
DNPH1	2'-deoxynucleoside 5'-phosphate N-hydrolase 1	O43598	0.251	0.223	0.014	0.0986	-0.236	0.231	Nucleus	enzyme			10591	381101	171047
DNTTIP1	deoxynucleotidyltransferase terminal interacting protein 1	Q9H147	-0.471	0.476	-0.184	0.332	-0.32	0.348	Nucleus	ligand-dependent nuclear receptor			116092	76233	171437
DNTTIP2	deoxynucleotidyltransferase terminal interacting protein 2	Q5QJE6	-0.298	0.0155	0.06	0.331	-0.119	0.0254	Nucleus	other			30836	99480	100910753
DOCK1	dedicator of cytokinesis 1	Q14185	-0.007	0.381	-0.195	0.193	-0.101	0.0748	Cytoplasm	other			1793	330662	309081
DOCK6	dedicator of cytokinesis 6	Q96HP0	0.275	0.464	0.131	0.405	-0.729	0.148	Cytoplasm	other			57572	319899	367039
DOCK7	dedicator of cytokinesis 7	Q96N67	-0.466	2.24e-06	-0.031	0.237	-0.461	2.8e-07	Plasma Membrane	other			85440	67299	313388
DOHH	deoxyhypusine hydroxylase	Q9BU89	-0.086	0.27	0.001	0.313	-0.359	0.00254	Cytoplasm	enzyme			83475	102115	314644
DOLK	dolichol kinase	Q9UPQ8	0.374	0.556	-0.171	0.546	0.632	0.341	Cytoplasm	kinase			22845	227697	311847
DOLPP1	dolichyldiphosphatase 1	Q86YN1	0.128	0.459	-0.023	0.5	0.5	0.0409	Cytoplasm	enzyme			57171	57170	296624
DONSON	downstream neighbor of SON	Q9NYP3	-1.055	0.3	-0.552	0.293	-0.888	0.227	Extracellular Space	other			29980	60364	288257
DOP1B	DOP1 leucine zipper like protein B	Q9Y3R5	-1.46	0.148	-0.505	0.326	-2.835	0.175	Cytoplasm	other			9980	70028	304077
DPAGT1	dolichyl-phosphate N-acetylglucosaminephosphotransferase 1	Q9H3H5	-0.22	0.27	-0.154	0.195	0.169	0.521	Cytoplasm	enzyme			1798	13478	300668
DPCD	deleted in primary ciliary dyskinesia homolog (mouse)	Q9BVM2	-0.123	0.477	-0.24	0.354	-0.157	0.468	Nucleus	other			25911	226162
DPF2	double PHD fingers 2	Q92785	-0.203	0.39	-0.008	0.516	-0.146	0.347	Nucleus	transcription regulator			5977	19708	361711
DPF3	double PHD fingers 3	Q92784	0.373	0.0427	-0.116	0.0808	0.483	0.0579	Nucleus	other			8110	70127
DPH1	diphthamide biosynthesis 1	Q9BZG8	-0.751	0.0299	-0.121	0.375	-0.94	0.00703	Cytoplasm	other			1801	116905	287523
DPH2	diphthamide biosynthesis 2	Q9BQC3	-0.432	0.0514	0.287	0.303	-0.614	0.00222	Cytoplasm	enzyme			1802	67728	298452
DPH5	diphthamide biosynthesis 5	Q9H2P9	-0.22	0.0081	-0.395	0.0472	-0.45	0.00132	Cytoplasm	enzyme			51611	69740	295394
DPM1	dolichyl-phosphate mannosyltransferase subunit 1, catalytic	O60762	-0.144	0.491	-0.089	0.366	-0.045	0.51	Cytoplasm	enzyme			8813	13480	296394
DPM3	dolichyl-phosphate mannosyltransferase subunit 3, regulatory	Q9P2X0	0.252	0.257	0.253	0.336	0.634	0.161	Cytoplasm	enzyme			54344	68563
DPP3	dipeptidyl peptidase 3	Q9NY33	0.065	0.109	-0.135	0.0575	-0.026	0.0797	Cytoplasm	peptidase			10072	75221	114591
DPP7	dipeptidyl peptidase 7	Q9UHL4	0.362	0.0441	-0.089	0.373	0.539	0.00553	Cytoplasm	peptidase			29952	83768	83799
DPP9	dipeptidyl peptidase 9	Q86TI2	-0.226	0.11	-0.024	0.328	-0.235	0.0498	Cytoplasm	peptidase			91039	224897	301130
DPY30	dpy-30 histone methyltransferase complex regulatory subunit	Q9C005	-0.195	0.48	-0.221	0.244	0.13	0.155	Nucleus	other			84661	66310	286897
DPY19L1	dpy-19 like C-mannosyltransferase 1	Q2PZI1	0.027	0.549	-0.221	0.137	0.014	0.297	Other	other			23333	244745	315496
DPY19L3	dpy-19 like C-mannosyltransferase 3	Q6ZPD9	-0.216	0.464	-0.213	0.485	-0.349	0.47	Other	other			147991	233115	308519
DPYSL2	dihydropyrimidinase like 2	Q16555	0.448	8.33e-14	-0.077	0.296	0.19	0.144	Cytoplasm	enzyme			1808	12934	25416
DPYSL3	dihydropyrimidinase like 3	Q14195	-0.123	0.508	-0.004	0.0265	-0.301	0.193	Cytoplasm	enzyme	unspecified application		1809	22240	25418
DPYSL4	dihydropyrimidinase like 4	O14531	0.598	0.431	-0.328	0.257	-0.838	0.0222	Cytoplasm	enzyme			10570	26757	25417
DPYSL5	dihydropyrimidinase like 5	Q9BPU6	-0.267	1.18e-06	-0.222	0.058	-0.521	7.95e-14	Cytoplasm	enzyme			56896	65254	65208
DR1	down-regulator of transcription 1	Q01658	-0.27	0.537	-0.329	0.284	-0.415	0.384	Nucleus	transcription regulator			1810	13486	289881|100910207
DRAP1	DR1 associated protein 1	Q14919	-0.016	0.509	-0.076	0.32	-0.128	0.399	Nucleus	transcription regulator			10589	66556	293674
DRG1	developmentally regulated GTP binding protein 1	Q9Y295	-0.003	0.128	0.15	0.461	0.074	0.526	Cytoplasm	enzyme			4733	13494	305470
DRG2	developmentally regulated GTP binding protein 2	P55039	0.037	0.301	0.122	0.54	-0.201	0.433	Cytoplasm	enzyme			1819	13495	497915
DROSHA	drosha ribonuclease III	Q9NRR4	-0.289	0.181	0.027	0.503	-0.306	0.44	Nucleus	enzyme			29102	14000	310159
DSC2	desmocollin 2	Q02487	-0.592	0.00589	-0.368	0.0339	-0.411	0.0587	Plasma Membrane	other	unspecified application		1824	13506	291760
DSCC1	DNA replication and sister chromatid cohesion 1	Q9BVC3	-0.084	0.461	-0.067	0.399	-0.248	0.394	Nucleus	other			79075	72107	299933
DSN1	DSN1 component of MIS12 kinetochore complex	Q9H410	-0.117	0.342	-0.151	0.156	-0.154	0.165	Nucleus	other			79980	66934	499933
DST	dystonin	Q03001	-0.383	0.00618	0.128	0.497	-0.437	0.0993	Plasma Membrane	other	unspecified application		667
DSTN	destrin, actin depolymerizing factor	P60981	0.368	0.362	-0.011	0.304	0.089	0.266	Cytoplasm	other			11034	56431
DTD1	D-aminoacyl-tRNA deacylase 1	Q8TEA8	0.08	0.244	-0.041	0.224	-0.116	0.487	Cytoplasm	enzyme			92675	66044	362227
DTL	denticleless E3 ubiquitin protein ligase homolog	Q9NZJ0	-0.149	0.152	-0.165	0.229	-0.375	0.00401	Nucleus	other			51514	76843	305073
DTNBP1	dystrobrevin binding protein 1	Q96EV8	-0.121	0.303	-0.015	0.518	-0.889	0.0675	Plasma Membrane	other	diagnosis		84062	94245	641528
DTYMK	deoxythymidylate kinase	P23919	-0.019	0.254	-0.055	0.0272	-0.192	8.18e-06	Cytoplasm	kinase			1841	21915	301622
DUS2	dihydrouridine synthase 2	Q9NX74	0.129	0.299	0.21	0.242	0.19	0.506	Cytoplasm	enzyme			54920	66369	291978
DUS1L	dihydrouridine synthase 1 like	Q6P1R4	-0.206	0.26	-0.176	0.56	-0.276	0.143	Other	other			64118	68730	246185
DUS3L	dihydrouridine synthase 3 like	Q96G46	0.028	0.0168	0.221	0.399	0.078	0.152	Other	other			56931	224907	301122
DUSP3	dual specificity phosphatase 3	P51452	0.134	0.368	-0.042	0.497	-0.159	0.286	Cytoplasm	phosphatase			1845	72349	498003
DUSP6	dual specificity phosphatase 6	Q16828	0.183	0.556	0.158	0.424	-0.014	0.523	Cytoplasm	phosphatase	diagnosis		1848	67603	116663
DUSP12	dual specificity phosphatase 12	Q9UNI6	0.37	0.153	0.612	0.416	0.686	0.202	Nucleus	phosphatase			11266	80915	64014
DUSP23	dual specificity phosphatase 23	Q9BVJ7	-0.112	0.309	-0.065	0.542	-0.511	0.251	Cytoplasm	phosphatase			54935	68440	360881
DUT	deoxyuridine triphosphatase	P33316	-0.246	9.58e-06	-0.221	0.00171	-0.723	8.65e-10	Nucleus	enzyme		TAS-114	1854	110074	497778
DVL2	dishevelled segment polarity protein 2	O14641	-0.095	0.0491	-0.099	0.495	-0.367	0.00209	Cytoplasm	other			1856	13543	303251
DYM	dymeclin	Q7RTS9	-0.236	0.546	0.082	0.455	-1.791	0.412	Cytoplasm	other			54808	69190	291433
DYNC1H1	dynein cytoplasmic 1 heavy chain 1	Q14204	0.255	1.62e-20	-0.167	2.79e-06	0.006	0.457	Cytoplasm	peptidase			1778	13424	29489
DYNC1I2	dynein cytoplasmic 1 intermediate chain 2	Q13409	0.388	1.58e-05	-0.061	0.521	0.084	0.139	Cytoplasm	other			1781
DYNC1LI1	dynein cytoplasmic 1 light intermediate chain 1	Q9Y6G9	0.137	0.236	-0.189	0.0309	-0.142	4.55e-05	Cytoplasm	other			51143	235661	252902
DYNC1LI2	dynein cytoplasmic 1 light intermediate chain 2	O43237	0.095	0.198	0.107	0.174	-0.009	0.544	Cytoplasm	other			1783	234663	81655
DYNC2H1	dynein cytoplasmic 2 heavy chain 1	Q8NCM8	0.132	0.294	1.113	0.42	0.466	0.21	Cytoplasm	other			79659	110350	65209
DYNLL1	dynein light chain LC8-type 1	P63167	-0.1	0.0289	-0.28	0.144	-0.198	0.0143	Cytoplasm	other			8655	56455	58945
DYNLRB1	dynein light chain roadblock-type 1	Q9NP97	-0.21	0.258	-0.291	0.542	-0.366	0.395	Cytoplasm	other			83658	67068	170714
DYNLT1	dynein light chain Tctex-type 1	P63172	0.03	0.533	0.269	0.339	-0.073	0.492	Cytoplasm	other			6993	21648|100040531|100040563|100310872	83462
DYNLT3	dynein light chain Tctex-type 3	P51808	0.188	0.202	-0.41	0.261	-0.227	0.295	Cytoplasm	other			6990	67117	363448
DYRK1A	dual specificity tyrosine phosphorylation regulated kinase 1A	Q13627	-0.164	0.372	-0.027	0.234	0.136	0.416	Nucleus	kinase			1859	13548	25255
E2F3	E2F transcription factor 3	O00716	0.168	0.453	-0.223	0.223	-0.088	0.47	Nucleus	transcription regulator	unspecified application		1871	13557	291105
EAPP	E2F associated phosphoprotein	Q56P03	0.077	0.496	-0.383	0.312	0.175	0.283	Cytoplasm	other			55837	66266	299043
EARS2	glutamyl-tRNA synthetase 2, mitochondrial	Q5JPH6	0.366	0.00408	0.252	0.13	0.487	0.00386	Cytoplasm	enzyme			124454	67417	361641|685245
EBF3	EBF transcription factor 3	Q9H4W6	-0.214	0.000171	-0.18	0.000515	-0.39	0.000173	Nucleus	transcription regulator			253738	13593	361668
EBNA1BP2	EBNA1 binding protein 2	Q99848	0.189	0.0161	0.361	0.516	0.395	0.547	Nucleus	other			10969	69072	114021|100912375
EBP	EBP cholestenol delta-isomerase	Q15125	0.094	0.499	0.096	0.37	0.554	0.533	Cytoplasm	enzyme		SR 31747	10682	13595	117278
ECD	ecdysoneless cell cycle regulator	O95905	0.245	0.473	0.028	0.254	0.006	0.195	Nucleus	transcription regulator			11319	70601	688968
ECE1	endothelin converting enzyme 1	P42892	-0.02	0.124	-0.112	0.00812	-0.009	0.224	Plasma Membrane	peptidase			1889	230857	94204
ECH1	enoyl-CoA hydratase 1	Q13011	0.409	0.0049	0.242	0.204	0.587	0.000635	Cytoplasm	enzyme			1891	51798	64526
ECHDC1	ethylmalonyl-CoA decarboxylase 1	Q9NTX5	0.161	0.052	-0.073	0.467	0.092	0.495	Cytoplasm	enzyme			55862	52665	361465
ECHDC3	enoyl-CoA hydratase domain containing 3	Q96DC8	0.749	4.67e-07	-0.049	0.363	0.884	1.6e-07	Cytoplasm	enzyme			79746	67856	684538
ECHS1	enoyl-CoA hydratase, short chain 1	P30084	-0.267	8.62e-05	-0.339	0.0123	-0.489	0.0069	Cytoplasm	enzyme			1892	93747	140547|100911186
ECI1	enoyl-CoA delta isomerase 1	P42126	0.236	0.364	0.2	0.236	0.585	0.0172	Cytoplasm	enzyme			1632	13177	29740
ECI2	enoyl-CoA delta isomerase 2	O75521	0.074	0.376	-0.118	0.339	0.163	0.0317	Cytoplasm	enzyme			10455	23986	291075
ECM1	extracellular matrix protein 1	Q16610	-0.171	0.334	0.003	0.498	-0.092	0.215	Extracellular Space	transporter	diagnosis		1893	13601	116662
ECPAS	Ecm29 proteasome adaptor and scaffold	Q5VYK3	0.114	0.202	-0.093	0.0434	0.03	0.17	Cytoplasm	other			23392	230249
ECSIT	ECSIT signalling integrator	Q9BQ95	0.104	0.409	0.232	0.0897	0.294	1.2e-05	Nucleus	transcription regulator			51295	26940	300447
ECT2	epithelial cell transforming 2	Q9H8V3	-0.444	0.00202	-0.341	0.00725	-0.619	4.71e-05	Cytoplasm	other			1894	13605	361921
EDC3	enhancer of mRNA decapping 3	Q96F86	-0.319	0.00805	-0.016	0.549	-0.315	0.00439	Cytoplasm	enzyme			80153	353190	315708
EDC4	enhancer of mRNA decapping 4	Q6P2E9	0.09	0.0236	0.054	0.56	0.097	0.0162	Cytoplasm	other			23644	234699	361399
EDEM3	ER degradation enhancing alpha-mannosidase like protein 3	Q9BZQ6	-0.045	0.559	0.057	0.394	0.214	0.247	Cytoplasm	enzyme			80267	66967	289085
EDF1	endothelial differentiation related factor 1	O60869	-0.34	0.226	-0.077	0.328	-0.13	0.493	Nucleus	transcription regulator			8721	59022	296570
EDNRA	endothelin receptor type A	P25101	0.446	0.0166	-0.046	0.489	0.759	0.0292	Plasma Membrane	transmembrane receptor		ambrisentan,ambrisentan/tadalafil,atrasentan,avosentan,bosentan,BSF 302146,clazosentan,fandosentan,macitentan,SB 234551,sitaxsentan,TBC 3214,YM598,zibotentan	1909	13617	24326
EDRF1	erythroid differentiation regulatory factor 1	Q3B7T1	0.366	0.229	-0.062	0.435	0.6	0.254	Other	other			26098	214764	309069
EEA1	early endosome antigen 1	Q15075	0.005	0.334	0.188	0.157	0.338	0.00169	Cytoplasm	other			8411	216238	314764
EED	embryonic ectoderm development	O75530	-0.098	0.0159	-0.228	0.0254	-0.107	0.202	Nucleus	transcription regulator		MAK683	8726	13626	293104
EEF2	eukaryotic translation elongation factor 2	P13639	-0.415	3.18e-08	-0.057	0.506	-0.575	3.84e-18	Cytoplasm	translation regulator		MDNA55	1938	13629	29565
EEF1A1	eukaryotic translation elongation factor 1 alpha 1	P68104	-0.713	0.435	-0.25	0.516	-1.115	0.00571	Cytoplasm	translation regulator			1915	13627	171361
EEF1A2	eukaryotic translation elongation factor 1 alpha 2	Q05639	-0.266	0.327	-0.162	0.219	-0.719	0.178	Cytoplasm	translation regulator	prognosis,unspecified application		1917	13628	24799
EEF1AKNMT	eEF1A lysine and N-terminal methyltransferase	Q8N6R0	-0.449	6.71e-07	0.015	0.245	-0.384	9.43e-09	Other	enzyme			51603	71449	289159
EEF1B2	eukaryotic translation elongation factor 1 beta 2	P24534	-0.148	0.212	-0.042	0.53	-0.286	0.31	Cytoplasm	translation regulator			1933	55949	363241
EEF1D	eukaryotic translation elongation factor 1 delta	P29692	-0.053	0.438	-0.191	0.182	-0.332	0.398	Cytoplasm	translation regulator			1936	66656	300033
EEF1E1	eukaryotic translation elongation factor 1 epsilon 1	O43324	0.003	0.275	-0.066	0.553	-0.143	0.562	Cytoplasm	translation regulator			9521	66143	291057
EEF1G	eukaryotic translation elongation factor 1 gamma	P26641	-0.124	0.103	-0.086	0.331	0.003	0.222	Cytoplasm	translation regulator			1937	67160	293725
EEFSEC	eukaryotic elongation factor, selenocysteine-tRNA specific	P57772	-0.026	0.288	-0.111	0.203	0.157	0.524	Cytoplasm	translation regulator			60678	65967
EFCAB14	EF-hand calcium binding domain 14	O75071	0.097	0.524	-0.098	0.535	0.311	0.0133	Other	other			9813	230648	298425
EFHD2	EF-hand domain family member D2	Q96C19	-0.114	0.265	-0.02	0.0222	-0.102	0.00272	Other	other			79180	27984	298609
EFL1	elongation factor like GTPase 1	Q7Z2Z2	0.029	0.262	0.044	0.361	-0.356	0.0227	Cytoplasm	translation regulator			79631	101592	308789
EFNB1	ephrin B1	P98172	0.143	0.524	0.038	0.428	0.31	0.189	Plasma Membrane	other			1947	13641	25186
EFR3A	EFR3 homolog A	Q14156	-0.381	0.218	-0.009	0.434	-0.082	0.381	Plasma Membrane	other			23167	76740	362923
EFTUD2	elongation factor Tu GTP binding domain containing 2	Q15029	0.073	0.469	0.047	0.193	0.164	0.342	Nucleus	enzyme			9343	20624	287739
EGFL7	EGF like domain multiple 7	Q9UHF1	-0.291	0.485	-0.089	0.557	-0.278	0.471	Extracellular Space	other	diagnosis,prognosis	parsatuzumab	51162	353156
EGLN1	egl-9 family hypoxia inducible factor 1	Q9GZT9	-0.161	0.273	-0.071	0.443	-0.273	0.0479	Cytoplasm	enzyme	prognosis		54583	112405	308913
EGR1	early growth response 1	P18146	0.932	0.184	1.121	0.259	0.465	0.55	Nucleus	transcription regulator	diagnosis,efficacy		1958	13653	24330
EHBP1	EH domain binding protein 1	Q8NDI1	0.267	0.527	0.019	0.541	-0.047	0.378	Cytoplasm	other			23301	216565	305556
EHBP1L1	EH domain binding protein 1 like 1	Q8N3D4	-0.126	0.108	0.035	0.427	-0.38	0.171	Other	other			254102
EHD1	EH domain containing 1	Q9H4M9	0.039	0.0549	0.178	0.542	0.137	0.0314	Cytoplasm	other			10938	13660	293692
EHD2	EH domain containing 2	Q9NZN4	0	0.296	0.452	0.496	0.486	0.372	Nucleus	other			30846	259300	361512
EHD3	EH domain containing 3	Q9NZN3	0.201	0.202	0.159	0.0591	-0.095	0.0304	Cytoplasm	other			30845	57440	192249
EHD4	EH domain containing 4	Q9H223	-0.216	0.0748	-0.216	0.238	-0.204	0.00392	Plasma Membrane	enzyme			30844	98878	192204
EHMT1	euchromatic histone lysine methyltransferase 1	Q9H9B1	-0.255	0.0126	0.039	0.501	-0.098	0.186	Nucleus	transcription regulator			79813	77683	362078
EHMT2	euchromatic histone lysine methyltransferase 2	Q96KQ7	-0.256	0.0576	0.123	0.465	-0.114	0.281	Nucleus	transcription regulator			10919	110147	361798
EI24	EI24 autophagy associated transmembrane protein	O14681	-0.161	0.509	-0.023	0.329	0.003	0.209	Other	other			9538	13663	300514
EIF1	eukaryotic translation initiation factor 1	P41567	-0.089	0.118	0.078	0.438	0.141	0.261	Cytoplasm	translation regulator			10209		500402
EIF5	eukaryotic translation initiation factor 5	P55010	-0.051	0.224	0.142	0.168	-0.037	0.286	Cytoplasm	translation regulator			1983	217869	56783
EIF6	eukaryotic translation initiation factor 6	P56537	0.452	0.127	0.709	0.0834	0.361	0.179	Cytoplasm	translation regulator			3692	16418	305506
EIF1AD	eukaryotic translation initiation factor 1A domain containing	Q8N9N8	-0.092	0.287	0.038	0.505	-0.363	0.036	Nucleus	other			84285	69860	293673
EIF1AX	eukaryotic translation initiation factor 1A X-linked	P47813	-0.231	0.243	-0.177	0.499	-0.581	0.0883	Cytoplasm	translation regulator	diagnosis		1964	13664	317163
EIF2A	eukaryotic translation initiation factor 2A	Q9BY44	-0.87	1.97e-13	-0.155	0.0513	-0.924	4.29e-13	Cytoplasm	translation regulator			83939	229317	502531
EIF2AK2	eukaryotic translation initiation factor 2 alpha kinase 2	P19525	0.146	0.215	0.03	0.478	0.145	0.43	Cytoplasm	kinase		mitapivat	5610	19106	54287
EIF2AK4	eukaryotic translation initiation factor 2 alpha kinase 4	Q9P2K8	-0.182	0.545	-0.256	0.559	-0.405	0.342	Cytoplasm	kinase			440275	27103	114859
EIF2B1	eukaryotic translation initiation factor 2B subunit alpha	Q14232	0.125	0.469	-0.131	0.398	-0.037	0.0876	Cytoplasm	translation regulator			1967	209354	64514
EIF2B2	eukaryotic translation initiation factor 2B subunit beta	P49770	-0.049	0.186	0.142	0.503	0.044	0.0372	Cytoplasm	other			8892	217715	84005
EIF2B3	eukaryotic translation initiation factor 2B subunit gamma	Q9NR50	-0.141	0.0428	0.006	0.411	-0.228	0.00748	Cytoplasm	other			8891	108067	171145
EIF2B4	eukaryotic translation initiation factor 2B subunit delta	Q9UI10	-0.114	0.00815	0.182	0.0144	-0.185	0.471	Cytoplasm	other			8890	13667	117019
EIF2B5	eukaryotic translation initiation factor 2B subunit epsilon	Q13144	-0.121	0.246	-0.036	0.485	-0.18	0.187	Cytoplasm	other			8893	224045	192234
EIF2D	eukaryotic translation initiation factor 2D	P41214	0.253	0.00912	0.106	0.0558	-0.216	0.404	Cytoplasm	transporter			1939	16865	498225
EIF2S1	eukaryotic translation initiation factor 2 subunit alpha	P05198	-0.323	0.419	-0.098	0.232	-0.187	0.197	Cytoplasm	translation regulator	efficacy		1965	13665	54318
EIF2S2	eukaryotic translation initiation factor 2 subunit beta	P20042	-0.32	0.000181	0.045	0.535	-0.346	0.000115	Cytoplasm	translation regulator			8894	67204	296302
EIF2S3	eukaryotic translation initiation factor 2 subunit gamma	P41091	-0.391	2.05e-07	-0.006	0.323	-0.512	8.3e-08	Cytoplasm	translation regulator			1968	26905	299027
EIF3A	eukaryotic translation initiation factor 3 subunit A	Q14152	-0.284	6.29e-05	-0.051	0.302	-0.152	0.00128	Cytoplasm	other			8661	13669	292148
EIF3B	eukaryotic translation initiation factor 3 subunit B	P55884	-0.208	0.0286	-0.283	0.415	-0.21	0.0515	Cytoplasm	translation regulator			8662	27979	288516
EIF3C	eukaryotic translation initiation factor 3 subunit C	Q99613	-0.22	0.14	-0.029	0.477	-0.195	0.153	Cytoplasm	translation regulator	unspecified application		8663	56347	293484
EIF3D	eukaryotic translation initiation factor 3 subunit D	O15371	-0.313	0.02	-0.203	0.479	-0.431	0.0589	Cytoplasm	other			8664	55944	362952
EIF3E	eukaryotic translation initiation factor 3 subunit E	P60228	-0.001	0.218	0.072	0.299	-0.04	0.222	Cytoplasm	other			3646	16341	299872
EIF3F	eukaryotic translation initiation factor 3 subunit F	O00303	0.109	0.509	-0.108	0.321	0.361	0.383	Cytoplasm	translation regulator			8665	66085	293427
EIF3G	eukaryotic translation initiation factor 3 subunit G	O75821	-0.187	0.266	-0.002	0.454	-0.019	0.201	Cytoplasm	other			8666	53356	298700
EIF3H	eukaryotic translation initiation factor 3 subunit H	O15372	-0.218	0.0902	-0.066	0.104	0.185	0.0231	Cytoplasm	other			8667	68135	299899|100911110
EIF3I	eukaryotic translation initiation factor 3 subunit I	Q13347	-0.299	0.0485	-0.13	0.314	-0.408	0.014	Cytoplasm	translation regulator			8668	54709	682390
EIF3J	eukaryotic translation initiation factor 3 subunit J	O75822	-0.482	0.434	-0.278	0.109	-0.505	0.101	Cytoplasm	translation regulator			8669	78655|100042807	691947
EIF3K	eukaryotic translation initiation factor 3 subunit K	Q9UBQ5	-0.164	0.0849	-0.023	0.465	-0.101	0.355	Cytoplasm	translation regulator			27335	73830	292762
EIF3L	eukaryotic translation initiation factor 3 subunit L	Q9Y262	-0.179	0.00917	-0.025	0.558	-0.229	0.0836	Cytoplasm	other			51386	223691
EIF3M	eukaryotic translation initiation factor 3 subunit M	Q7L2H7	-0.066	0.54	-0.078	0.413	-0.122	0.247	Cytoplasm	other			10480	98221	295975
EIF4A1	eukaryotic translation initiation factor 4A1	P60842	-0.186	0.0194	-0.167	0.0723	-0.316	0.054	Cytoplasm	translation regulator			1973	13681	287436
EIF4A2	eukaryotic translation initiation factor 4A2	Q14240	0.515	8.22e-11	-0.028	0.524	0.477	7.14e-10	Cytoplasm	translation regulator			1974	13682	303831
EIF4A3	eukaryotic translation initiation factor 4A3	P38919	0.442	0.237	0.312	0.0759	-0.02	0.123	Nucleus	enzyme			9775	192170	688288
EIF4B	eukaryotic translation initiation factor 4B	P23588	-0.278	0.499	0.165	0.445	-0.141	0.176	Cytoplasm	translation regulator	unspecified application		1975	75705	300253
EIF4E2	eukaryotic translation initiation factor 4E family member 2	O60573	0.029	0.543	-0.182	0.131	0.26	0.257	Cytoplasm	translation regulator			9470	26987
EIF4E	eukaryotic translation initiation factor 4E	P06730	-0.406	0.0527	-0.018	0.238	-0.531	0.00133	Cytoplasm	translation regulator	prognosis	ISIS 183750	1977	13684	117045
EIF4EBP1	eukaryotic translation initiation factor 4E binding protein 1	Q13541	0.619	0.0607	0.176	0.173	0.4	0.275	Cytoplasm	translation regulator	efficacy		1978	13685	116636
EIF4EBP2	eukaryotic translation initiation factor 4E binding protein 2	Q13542	-0.201	0.449	-0.621	0.0431	-0.549	0.0502	Cytoplasm	translation regulator			1979	13688	361845
EIF4ENIF1	eukaryotic translation initiation factor 4E nuclear import factor 1	Q9NRA8	-0.117	0.467	-0.076	0.472	0.031	0.376	Cytoplasm	translation regulator			56478	74203	305468
EIF4G1	eukaryotic translation initiation factor 4 gamma 1	Q04637	-0.106	2e-16	0.072	0.517	-0.158	6.95e-12	Cytoplasm	translation regulator			1981	208643	287986
EIF4G2	eukaryotic translation initiation factor 4 gamma 2	P78344	-0.343	0.000181	-0.079	0.068	-0.194	0.000253	Cytoplasm	translation regulator			1982	13690	361628
EIF4G3	eukaryotic translation initiation factor 4 gamma 3	O43432	-0.129	0.0501	-0.174	0.189	-0.114	0.00546	Cytoplasm	translation regulator			8672	230861	298573
EIF4H	eukaryotic translation initiation factor 4H	Q15056	-0.322	0.483	-0.008	0.314	-0.276	0.252	Cytoplasm	translation regulator			7458	22384	288599
EIF5A	eukaryotic translation initiation factor 5A	P63241	-0.035	0.528	0.146	0.0785	-0.213	0.00546	Cytoplasm	translation regulator		SNS01-T nanoparticles	1984	276770	287444
EIF5B	eukaryotic translation initiation factor 5B	O60841	-0.142	0.00419	-0.143	0.00283	-0.204	5.36e-05	Cytoplasm	translation regulator			9669	226982	308306
EIPR1	EARP complex and GARP complex interacting protein 1	Q53HC9	-0.281	0.0658	-0.223	0.132	-0.246	0.111	Cytoplasm	other			7260	380752	362721
ELAC2	elaC ribonuclease Z 2	Q9BQ52	-0.116	0.122	-0.005	0.235	-0.062	0.106	Nucleus	enzyme			60528	68626	282826
ELAVL1	ELAV like RNA binding protein 1	Q15717	0.012	0.0426	-0.089	0.458	0.114	0.401	Cytoplasm	other	efficacy		1994	15568	363854
ELAVL2	ELAV like RNA binding protein 2	Q12926	0.116	0.0744	0.124	0.24	0.243	0.00615	Cytoplasm	other			1993	15569	286973
ELAVL3	ELAV like RNA binding protein 3	Q14576	0.589	0.00941	0.248	0.27	0.596	0.00532	Nucleus	other			1995	15571	282824
ELF1	E74 like ETS transcription factor 1	P32519	-0.145	0.557	0.283	0.2	-0.015	0.396	Nucleus	transcription regulator			1997	13709	85424
ELF2	E74 like ETS transcription factor 2	Q15723	-0.198	0.299	0.167	0.175	-0.25	0.0957	Nucleus	transcription regulator			1998	69257	361944
ELL	elongation factor for RNA polymerase II	P55199	-0.451	0.0548	0.301	0.289	-0.142	0.303	Nucleus	transcription regulator			8178	13716	306347
ELMO2	engulfment and cell motility 2	Q96JJ3	0.065	0.53	0.002	0.181	-0.102	0.366	Cytoplasm	other			63916	140579	362271
ELMOD2	ELMO domain containing 2	Q8IZ81	-0.238	0.000254	0.061	0.532	-0.101	0.398	Other	other			255520	244548	688581
ELMSAN1	ELM2 and Myb/SANT domain containing 1	Q6PJG2	-0.26	0.123	0.184	0.442	-0.234	0.211	Nucleus	transcription regulator			91748	238317	314306
ELOA	elongin A	Q14241	-0.048	0.56	0.149	0.351	-0.015	0.361	Nucleus	transcription regulator			6924	27224	25562
ELOB	elongin B	Q15370	0.472	0.00387	0.151	0.13	0.126	0.28	Nucleus	transcription regulator			6923
ELOC	elongin C	Q15369	0.194	0.12	0	0.542	0.048	0.401	Nucleus	transcription regulator			6921	67923	64525
ELOVL1	ELOVL fatty acid elongase 1	Q9BW60	0.111	0.322	0.207	0.353	-0.025	0.501	Cytoplasm	enzyme			64834	54325	679532
ELOVL5	ELOVL fatty acid elongase 5	Q9NYP7	-0.034	0.528	0.019	0.363	0.194	0.148	Cytoplasm	enzyme			60481	68801	171400
ELP1	elongator complex protein 1	O95163	-0.349	8.12e-06	0.145	0.529	-0.379	1.01e-08	Cytoplasm	other			8518	230233	140934
ELP2	elongator acetyltransferase complex subunit 2	Q6IA86	-0.515	0.229	0.307	0.384	-0.678	0.104	Cytoplasm	other			55250	58523	307545
ELP3	elongator acetyltransferase complex subunit 3	Q9H9T3	-0.26	0.387	0.263	0.494	-0.382	0.25	Nucleus	enzyme			55140	74195	100362548
ELP4	elongator acetyltransferase complex subunit 4	Q96EB1	-0.081	0.323	-0.009	0.314	-0.034	0.331	Cytoplasm	other			26610	77766	365839|687694
EMC1	ER membrane protein complex subunit 1	Q8N766	0.165	0.502	0.17	0.537	0.319	0.0505	Plasma Membrane	other			23065	230866	362643
EMC2	ER membrane protein complex subunit 2	Q15006	0.193	0.413	0.081	0.519	0.439	0.0217	Nucleus	other			9694	66736	362905
EMC3	ER membrane protein complex subunit 3	Q9P0I2	0.124	0.00383	-0.063	0.517	0.214	0.00671	Nucleus	other			55831	66087	312640
EMC4	ER membrane protein complex subunit 4	Q5J8M3	0.155	0.0466	0.053	0.15	0.303	0.000657	Cytoplasm	other			51234	68032	296049
EMC6	ER membrane protein complex subunit 6	Q9BV81	-0.235	0.441	-0.248	0.278	-0.135	0.506	Cytoplasm	other			83460	66048	287477
EMC7	ER membrane protein complex subunit 7	Q9NPA0	0.176	0.00125	0.19	0.0487	0.388	0.00342	Cytoplasm	other			56851	73024	296050
EMC8	ER membrane protein complex subunit 8	O43402	0.217	0.409	-0.131	0.331	0.307	0.483	Cytoplasm	other			10328	18117	361425
EMC9	ER membrane protein complex subunit 9	Q9Y3B6	-0.011	0.523	0.214	0.21	0.054	0.482	Plasma Membrane	other			51016	85308	290224
EMC10	ER membrane protein complex subunit 10	Q5UCC4	0.554	0.495	-0.158	0.335	-0.192	0.565	Cytoplasm	other			284361	69683	292878
EMD	emerin	P50402	-0.021	0.371	0.247	0.438	-0.001	0.0193	Nucleus	other			2010	13726	25437
EME1	essential meiotic structure-specific endonuclease 1	Q96AY2	-0.579	0.222	-0.01	0.553	-0.478	0.222	Nucleus	enzyme			146956	268465	287634
EMG1	EMG1 N1-specific pseudouridine methyltransferase	Q92979	-0.206	0.000154	-0.077	0.138	-0.373	0.00344	Nucleus	enzyme			10436	14791	312706
EMILIN1	elastin microfibril interfacer 1	Q9Y6C2	0.095	0.45	-0.107	0.0659	0.094	0.536	Extracellular Space	other			11117	100952	298845
EML1	EMAP like 1	O00423	-0.389	0.22	-0.06	0.504	-0.566	0.0262	Cytoplasm	other			2009	68519	362783
EML4	EMAP like 4	Q9HC35	-0.054	0.000198	-0.085	2.57e-05	0.02	1.39e-05	Cytoplasm	other			27436	78798	313861
EMP3	epithelial membrane protein 3	P54852	0.185	0.263	-0.07	0.536	0.376	0.226	Plasma Membrane	other	diagnosis		2014	13732	81505
EMSY	EMSY transcriptional repressor, BRCA2 interacting	Q7Z589	0.012	0.407	0.055	0.293	-0.113	0.411	Nucleus	other			56946	233545	361607
EN1	engrailed homeobox 1	Q05925	-0.074	0.501	0.215	0.379	-0.079	0.426	Nucleus	transcription regulator			2019	13798	685360
ENAH	ENAH actin regulator	Q8N8S7	0.012	0.213	-0.056	0.143	-0.079	0.205	Plasma Membrane	other	disease progression		55740	13800	360891
ENDOD1	endonuclease domain containing 1	O94919	-0.279	0.0706	0.305	0.0631	-0.075	0.492	Extracellular Space	enzyme			23052	71946	363015
ENDOG	endonuclease G	Q14249	-0.9	0.00451	-0.388	0.303	-0.952	3.98e-05	Cytoplasm	enzyme			2021	13804	362100
ENG	endoglin	P17813	0.798	0.465	0.074	0.359	0.813	0.00744	Plasma Membrane	transmembrane receptor	disease progression,efficacy	carotuximab	2022	13805	497010
ENO1	enolase 1	P06733	0.316	0.00271	0.394	0.033	-0.088	0.353	Cytoplasm	enzyme	diagnosis		2023	13806|433182	24333
ENO2	enolase 2	P09104	-0.199	0.375	-0.089	0.226	-0.537	0.000793	Cytoplasm	enzyme	diagnosis,efficacy,prognosis,unspecified application		2026	13807	24334|100911625
ENO3	enolase 3	P13929	0.36	0.347	0.404	0.385	-0.418	0.476	Cytoplasm	enzyme	unspecified application		2027	13808	25438
ENOPH1	enolase-phosphatase 1	Q9UHY7	-0.097	0.361	0.685	0.43	-0.066	0.383	Cytoplasm	enzyme			58478	67870	305177
ENPEP	glutamyl aminopeptidase	Q07075	0.244	0.436	-0.267	0.362	0.284	0.395	Plasma Membrane	peptidase			2028	13809	64017
ENPP1	ectonucleotide pyrophosphatase/phosphodiesterase 1	P22413	0.181	0.263	-0.204	0.000507	0.315	0.345	Plasma Membrane	enzyme			5167	18605	85496
ENSA	endosulfine alpha	O43768	-0.003	0.403	-0.139	0.45	-0.208	0.0439	Cytoplasm	transporter			2029	56205	60334
ENTPD4	ectonucleoside triphosphate diphosphohydrolase 4	Q9Y227	0.839	0.25	-0.39	0.449	-0.821	0.274	Cytoplasm	enzyme			9583	67464|100862375	361063
ENTR1	endosome associated trafficking regulator 1	Q96C92	-0.335	0.0447	0.142	0.216	-0.121	0.425	Cytoplasm	other			10807	68112	306322
ENY2	ENY2 transcription and export complex 2 subunit	Q9NPA8	0.16	0.473	0.046	0.23	0.071	0.539	Nucleus	transcription regulator			56943	223527	685258
EP300	E1A binding protein p300	Q09472	0.219	0.00417	0.129	0.401	0.061	0.0209	Nucleus	transcription regulator		CCS1477	2033	328572	170915
EP400	E1A binding protein p400	Q96L91	-0.162	0.127	0.069	0.473	-0.207	0.279	Nucleus	other			57634	75560	304569
EPB41	erythrocyte membrane protein band 4.1	P11171	0.259	6.26e-05	-0.106	0.0196	0.283	0.127	Plasma Membrane	other			2035	269587	313052
EPB41L2	erythrocyte membrane protein band 4.1 like 2	O43491	0.004	0.401	0.082	0.41	0.135	0.15	Plasma Membrane	other			2037	13822	309557
EPB41L3	erythrocyte membrane protein band 4.1 like 3	Q9Y2J2	0.189	0.528	0.04	0.339	0.072	0.263	Plasma Membrane	other			23136	13823	116724
EPB41L5	erythrocyte membrane protein band 4.1 like 5	Q9HCM4	-0.012	0.56	-0.141	0.0847	0.188	0.222	Plasma Membrane	other			57669	226352
EPDR1	ependymin related 1	Q9UM22	0.732	0.113	0.178	0.418	0.707	0.224	Nucleus	other			54749	105298	291180
EPHA2	EPH receptor A2	P29317	-0.376	1.36e-07	-0.173	0.0979	-0.394	5.81e-06	Plasma Membrane	kinase	disease progression	blinatumomab/dasatinib,BT5528,cytarabine/dasatinib,cytarabine/dasatinib/dexamethasone/methotrexate,cytarabine/dasatinib/filgrastim/fludarabine phosphate,cytarabine/dasatinib/filgrastim/fludarabine phosphate/idarubicin,dasatinib,dasatinib/6-mercaptopurine/methotrexate,dasatinib/dexamethasone,dasatinib/erlotinib,dasatinib/inotuzumab ozogamicin,dasatinib/nilotinib,dasatinib/prednisone,DS-8895a,ephA2…	1969	13836	366492
EPHA3	EPH receptor A3	P29320	-0.062	0.402	-0.106	0.357	0.046	0.0632	Plasma Membrane	kinase		anti-EphA3 monoclonal antibody KB004	2042	13837	29210
EPHB3	EPH receptor B3	P54753	1.051	3e-10	0.241	0.0598	1.147	2.98e-09	Plasma Membrane	kinase			2049	13845	287989
EPHB4	EPH receptor B4	P54760	0.421	1.94e-08	-0.08	0.333	0.672	1.81e-08	Plasma Membrane	kinase		JI 101,tesevatinib	2050	13846	686310
EPHX1	epoxide hydrolase 1	P07099	0.231	0.257	0.092	0.364	0.365	0.129	Cytoplasm	peptidase	diagnosis		2052	13849	25315
EPM2AIP1	EPM2A interacting protein 1	Q7L775	0.042	0.475	-0.418	0.056	-0.132	0.189	Cytoplasm	other			9852	77781	316021
EPN1	epsin 1	Q9Y6I3	0.209	0.543	0.127	0.194	0.089	0.33	Plasma Membrane	other			29924	13854	117277
EPN2	epsin 2	O95208	0.122	0.357	-0.087	0.411	0.121	0.096	Cytoplasm	other			22905	13855	60443
EPPK1	epiplakin 1	P58107	-0.417	0.448	0.779	0.497	-0.179	0.336	Cytoplasm	other			83481	223650	680860
EPRS1	glutamyl-prolyl-tRNA synthetase 1	P07814	-0.111	0.0851	-0.13	0.457	0.058	0.0264	Cytoplasm	enzyme			2058	107508	289352
EPS8	epidermal growth factor receptor pathway substrate 8	Q12929	0.208	0.318	0.12	0.346	0.179	0.32	Plasma Membrane	peptidase			2059	13860	312812
EPS15	epidermal growth factor receptor pathway substrate 15	P42566	0.21	0.00357	-0.021	0.158	0.067	0.552	Cytoplasm	other			2060	13858	313474
EPS15L1	epidermal growth factor receptor pathway substrate 15 like 1	Q9UBC2	-0.066	0.0527	-0.102	0.0101	-0.112	0.335	Plasma Membrane	other			58513	13859	361120
ERAL1	Era like 12S mitochondrial rRNA chaperone 1	O75616	0.022	0.5	0.153	0.0198	0.143	0.0314	Cytoplasm	other			26284	57837	363646
ERAP1	endoplasmic reticulum aminopeptidase 1	Q9NZ08	0.272	0.00399	0.006	0.252	0.344	0.0309	Extracellular Space	peptidase			51752	80898	80897
ERBIN	erbb2 interacting protein	Q96RT1	0.077	0.482	0.005	0.481	0.018	0.465	Cytoplasm	other			55914	59079	365661
ERC1	ELKS/RAB6-interacting/CAST family member 1	Q8IUD2	-0.015	0.519	-0.006	0.437	0.082	0.201	Cytoplasm	other			23085	111173	266806
ERCC1	ERCC excision repair 1, endonuclease non-catalytic subunit	P07992	-1.044	0.0241	-0.23	0.54	-0.294	0.414	Nucleus	enzyme	diagnosis,disease progression,efficacy,prognosis,response to therapy		2067	13870	292673
ERCC2	ERCC excision repair 2, TFIIH core complex helicase subunit	P18074	-0.111	0.0973	-0.079	0.401	-0.221	0.175	Nucleus	enzyme	diagnosis,efficacy,prognosis,safety		2068	13871	308415
ERCC3	ERCC excision repair 3, TFIIH core complex helicase subunit	P19447	-0.242	0.276	0.196	0.109	-0.083	0.535	Nucleus	enzyme			2071	13872	291703
ERCC4	ERCC excision repair 4, endonuclease catalytic subunit	Q92889	-0.267	0.0722	-0.13	0.457	-0.672	0.0341	Nucleus	enzyme			2072	50505	304719|360465
ERCC5	ERCC excision repair 5, endonuclease	P28715	0.576	0.298	-0.178	0.544	0.57	0.0611	Nucleus	enzyme	diagnosis,response to therapy		2073	22592	301382
ERCC6L	ERCC excision repair 6 like, spindle assembly checkpoint helicase	Q2NKX8	-0.353	0.00161	-0.258	0.0369	-0.741	6.86e-07	Nucleus	enzyme			54821	236930	317252
ERF	ETS2 repressor factor	P50548	0.284	0.555	0.062	0.477	0.146	0.309	Nucleus	transcription regulator			2077	13875	292721
ERG28	ergosterol biosynthesis 28 homolog	Q9UKR5	0.36	0.0273	0.123	0.362	0.327	0.151	Cytoplasm	other			11161	58520	299207
ERGIC1	endoplasmic reticulum-golgi intermediate compartment 1	Q969X5	0.221	0.000193	-0.011	0.0524	0.329	0.000334	Cytoplasm	other			57222	67458	287177
ERGIC2	ERGIC and golgi 2	Q96RQ1	-0.001	0.259	-0.133	0.527	-0.003	0.21	Cytoplasm	other			51290	67456
ERGIC3	ERGIC and golgi 3	Q9Y282	0.14	0.3	-0.031	0.24	0.046	0.245	Cytoplasm	other			51614	66366	296306
ERH	ERH mRNA splicing and mitosis factor	P84090	0.175	0.544	-1.102	0.387	-0.494	0.328	Nucleus	other			2079	13877	681415
ERI1	exoribonuclease 1	Q8IV48	-0.442	0.556	-0.081	0.262	-0.322	0.557	Nucleus	enzyme			90459	67276	361159
ERI3	ERI1 exoribonuclease family member 3	O43414	0.421	0.105	0.027	0.351	-0.268	0.474	Plasma Membrane	other			79033	140546	313535
ERICH1	glutamate rich 1	Q86X53	0.051	0.281	0.042	0.444	0.178	0.17	Other	other			157697	234086	306622
ERLEC1	endoplasmic reticulum lectin 1	Q96DZ1	0.187	0.0426	0.146	0.35	0.285	0.00357	Cytoplasm	other			27248	66753	289874
ERLIN1	ER lipid raft associated 1	O75477	0.008	4.14e-05	-0.225	0.329	0.359	0.0012	Plasma Membrane	other			10613	226144	293939
ERLIN2	ER lipid raft associated 2	O94905	0.301	4.71e-06	0.156	0.0692	0.274	7.29e-05	Cytoplasm	other			11160	244373	290823
ERMP1	endoplasmic reticulum metallopeptidase 1	Q7Z2K6	0.276	0.000318	0.283	0.194	0.58	0.000974	Cytoplasm	other			79956	226090	373544
ERO1A	endoplasmic reticulum oxidoreductase 1 alpha	Q96HE7	-0.18	0.261	-0.172	0.302	-0.05	0.371	Cytoplasm	enzyme			30001	50527	171562
ERP29	endoplasmic reticulum protein 29	P30040	0.091	0.187	0.085	0.0414	0.198	0.053	Cytoplasm	transporter			10961	67397	117030
ERP44	endoplasmic reticulum protein 44	Q9BS26	0.363	0.114	-0.111	0.357	0.461	0.0538	Cytoplasm	enzyme			23071	76299	298066
ESCO2	establishment of sister chromatid cohesion N-acetyltransferase 2	Q56NI9	0.196	0.411	0.48	0.24	0.026	0.478	Nucleus	enzyme			157570	71988	691979
ESD	esterase D	P10768	0.02	0.454	-0.124	0.0897	-0.094	0.00262	Cytoplasm	enzyme			2098	13885|100040682	290401
ESF1	ESF1 nucleolar pre-rRNA processing protein homolog	Q9H501	0.023	0.161	-0.022	0.451	-0.074	0.439	Nucleus	other			51575	66580	366203
ESRRA	estrogen related receptor alpha	P11474	-0.821	0.00512	0.343	0.244	-0.496	0.0403	Nucleus	ligand-dependent nuclear receptor	diagnosis		2101
ESYT1	extended synaptotagmin 1	Q9BSJ8	-0.352	8.78e-15	0.11	0.174	-0.139	0.000215	Cytoplasm	other			23344	23943	29579
ESYT2	extended synaptotagmin 2	A0FGR8	0.046	0.432	0.114	0.411	0.119	0.241	Plasma Membrane	other			57488	52635	299488
ETF1	eukaryotic translation termination factor 1	P62495	-0.132	0.202	-0.102	0.52	-0.111	0.00996	Cytoplasm	translation regulator			2107	225363	307503
ETFA	electron transfer flavoprotein subunit alpha	P13804	0.221	0.00113	0.061	0.402	0.391	0.000684	Cytoplasm	transporter			2108	110842	300726
ETFB	electron transfer flavoprotein subunit beta	P38117	0.072	0.0117	0.001	0.381	0.152	0.0331	Cytoplasm	transporter	unspecified application		2109	110826	292845
ETFDH	electron transfer flavoprotein dehydrogenase	Q16134	0.147	0.398	-0.048	0.278	0.168	0.173	Cytoplasm	enzyme			2110	66841	295143
ETHE1	ETHE1 persulfide dioxygenase	O95571	0.108	0.0543	0.078	0.0806	0.054	0.246	Cytoplasm	enzyme			23474	66071	292710
ETNK1	ethanolamine kinase 1	Q9HBU6	-0.102	0.56	0.009	0.548	-0.395	0.174	Cytoplasm	kinase			55500	75320	312828
ETV3	ETS variant transcription factor 3	P41162	-0.5	0.16	0.01	0.556	-0.051	0.51	Nucleus	transcription regulator			2117	27049	295297
ETV6	ETS variant transcription factor 6	P41212	-0.33	0.3	-0.203	0.561	-0.27	0.33	Nucleus	transcription regulator			2120	14011	312777
EVL	Enah/Vasp-like	Q9UI08	-0.603	0.267	0.102	0.493	-0.969	0.109	Plasma Membrane	other			51466	14026
EWSR1	EWS RNA binding protein 1	Q01844	-0.271	0.255	-0.293	0.424	-0.202	0.305	Nucleus	other			2130
EXD2	exonuclease 3'-5' domain containing 2	Q9NVH0	0.209	0.454	0.056	0.285	0.261	0.0655	Cytoplasm	enzyme			55218	97827	362759
EXOC1	exocyst complex component 1	Q9NV70	0.214	0.432	-0.079	0.203	0.256	0.269	Cytoplasm	transporter			55763	69940
EXOC2	exocyst complex component 2	Q96KP1	0.188	0.126	0.033	0.526	0.136	0.0107	Cytoplasm	transporter			55770	66482	171455
EXOC3	exocyst complex component 3	O60645	0.061	0.0785	-0.086	0.369	0.094	0.293	Plasma Membrane	transporter			11336	211446	252881
EXOC4	exocyst complex component 4	Q96A65	0.259	0.0168	-0.093	0.205	0.274	0.0376	Cytoplasm	transporter			60412	20336	116654
EXOC5	exocyst complex component 5	O00471	0.142	0.477	0.043	0.0799	0.089	0.128	Cytoplasm	other			10640	105504	60627
EXOC6	exocyst complex component 6	Q8TAG9	-0.392	0.0147	-0.187	0.175	-0.472	0.0276	Plasma Membrane	transporter			54536	107371	50556
EXOC7	exocyst complex component 7	Q9UPT5	-0.199	0.0732	-0.124	0.0439	-0.04	0.431	Cytoplasm	transporter			23265	53413	100911734
EXOC8	exocyst complex component 8	Q8IYI6	-0.098	0.424	0.084	0.249	-0.072	0.445	Plasma Membrane	other			149371	102058	245709
EXOC6B	exocyst complex component 6B	Q9Y2D4	0.202	0.192	-0.186	0.551	0.413	0.174	Other	other	unspecified application		23233	75914	500233
EXOG	exo/endonuclease G	Q9Y2C4	-0.355	0.164	-0.223	0.435	0.069	0.495	Cytoplasm	enzyme			9941	208194	301062
EXOSC1	exosome component 1	Q9Y3B2	-0.013	0.531	-0.152	0.475	-0.08	0.485	Nucleus	enzyme			51013	66583	679140
EXOSC2	exosome component 2	Q13868	-0.256	0.486	0.049	0.25	-0.001	0.421	Nucleus	enzyme			23404	227715	366017
EXOSC3	exosome component 3	Q9NQT5	-0.007	0.371	0.129	0.315	0.078	0.197	Nucleus	enzyme			51010	66362	313243
EXOSC4	exosome component 4	Q9NPD3	0.203	0.399	0.344	0.336	0.534	0.0503	Nucleus	enzyme			54512	109075	300045
EXOSC5	exosome component 5	Q9NQT4	-0.163	0.127	-0.209	0.15	-0.048	0.122	Nucleus	enzyme			56915	27998	308441
EXOSC6	exosome component 6	Q5RKV6	0.088	0.488	0.22	0.124	0.091	0.215	Nucleus	other			118460	72544	307850
EXOSC7	exosome component 7	Q15024	-0.024	0.276	0.281	0.556	0.091	0.524	Nucleus	enzyme			23016	66446	316098
EXOSC8	exosome component 8	Q96B26	0.008	0.229	0.183	0.0314	0.162	0.373	Nucleus	enzyme			11340	69639	295050
EXOSC9	exosome component 9	Q06265	-0.154	0.353	-0.112	0.403	-0.139	0.555	Nucleus	enzyme			5393	50911	294975
EXOSC10	exosome component 10	Q01780	-0.014	0.285	0.042	0.175	0.071	0.408	Nucleus	kinase			5394	50912	313707
EXT1	exostosin glycosyltransferase 1	Q16394	0.121	0.247	0.039	0.532	-0.139	0.126	Cytoplasm	enzyme			2131	14042	299907
EXT2	exostosin glycosyltransferase 2	Q93063	-0.081	0.474	-0.127	0.337	0.172	0.0966	Cytoplasm	enzyme			2132	14043	311215
EXTL2	exostosin like glycosyltransferase 2	Q9UBQ6	0.183	0.0854	0.147	0.344	0.176	0.183	Cytoplasm	enzyme			2135	58193	310803
EYA3	EYA transcriptional coactivator and phosphatase 3	Q99504	-0.079	0.498	-0.088	0.0468	-0.229	0.352	Nucleus	phosphatase			2140	14050	313027
EZH2	enhancer of zeste 2 polycomb repressive complex 2 subunit	Q15910	-0.039	0.0712	0.189	0.326	-0.005	0.265	Nucleus	transcription regulator	diagnosis,disease progression,efficacy	CPI-0209,CPI-1205,GSK2816126,PF-06821497,SHR2554,tazemetostat,valemetostat	2146	14056	312299
EZR	ezrin	P15311	-0.049	0.000605	-0.162	0.00186	-0.267	9.59e-09	Plasma Membrane	other	prognosis		7430	22350	54319
F2	coagulation factor II, thrombin	P00734	0.332	0.253	0.3	0.187	0.756	0.131	Extracellular Space	peptidase	diagnosis,unspecified application	antithrombin alfa,argatroban,aspirin/bivalirudin,aspirin/dabigatran etexilate,bivalirudin,dabigatran,dabigatran etexilate,desirudin,enoxaparin,Fibrinogen,lepirudin,thrombin inhibitor,ulinastatin,ximelagatran	2147	14061	29251
F2R	coagulation factor II thrombin receptor	P25116	0.016	0.366	0.345	0.186	0.154	0.434	Plasma Membrane	G-protein coupled receptor	disease progression	argatroban,bivalirudin,chrysalin,PAR1 inhibitor,vorapaxar	2149	14062	25439
FABP5	fatty acid binding protein 5	Q01469	-0.105	0.125	0.007	0.299	-0.559	9.19e-07	Cytoplasm	transporter	disease progression		2171	16592	140868
FADD	Fas associated via death domain	Q13158	0.145	0.541	-0.217	0.219	-0.153	0.312	Cytoplasm	other	diagnosis,disease progression		8772	14082	266610
FADS1	fatty acid desaturase 1	O60427	-0.224	0.0229	-0.009	0.204	-0.149	0.00719	Plasma Membrane	enzyme			3992	76267	84575
FADS2	fatty acid desaturase 2	O95864	0.124	0.318	-0.244	0.00023	0.075	0.529	Plasma Membrane	enzyme			9415	56473	83512
FADS3	fatty acid desaturase 3	Q9Y5Q0	0.617	0.317	-0.095	0.236	1.135	0.0358	Plasma Membrane	enzyme			3995	60527	286922
FAF1	Fas associated factor 1	Q9UNN5	-0.254	0.121	-0.307	0.0312	-0.299	0.00452	Nucleus	other			11124	14084	140657
FAF2	Fas associated factor family member 2	Q96CS3	0.2	0.476	-0.03	0.545	-0.021	0.233	Cytoplasm	other			23197	76577	291000
FAHD1	fumarylacetoacetate hydrolase domain containing 1	Q6P587	0.574	0.135	0.343	0.29	0.782	0.0901	Cytoplasm	enzyme			81889	68636	302980
FAHD2A	fumarylacetoacetate hydrolase domain containing 2A	Q96GK7	-0.033	0.323	-0.046	0.554	-0.039	0.32	Other	enzyme			51011
FAM107B	family with sequence similarity 107 member B	Q9H098	-0.189	0.28	-0.207	0.463	-0.621	0.383	Other	other			83641	66540	498796
FAM111B	family with sequence similarity 111 member B	Q6SJ93	-0.502	0.00955	-0.005	0.402	-0.769	0.0143	Other	other			374393
FAM114A2	family with sequence similarity 114 member A2	Q9NRY5	0.021	0.555	-0.077	0.397	-0.216	0.32	Other	other			10827	67726
FAM118A	family with sequence similarity 118 member A	Q9NWS6	-0.231	0.445	0.047	0.51	0.091	0.53	Other	other			55007	73225	300120
FAM118B	family with sequence similarity 118 member B	Q9BPY3	0.219	0.224	-0.035	0.551	-0.144	0.557	Other	other			79607	109229	315549
FAM120A	family with sequence similarity 120A	Q9NZB2	0.005	0.554	-0.05	0.536	0.048	0.463	Cytoplasm	other			23196	218236	291019
FAM120C	family with sequence similarity 120C	Q9NX05	-0.273	0.0763	0.373	0.0337	-0.109	0.437	Other	other			54954	207375
FAM133B	family with sequence similarity 133 member B	Q5BKY9	0.127	0.204	0.026	0.528	0.056	0.51	Other	other			257415	68152	362320
FAM136A	family with sequence similarity 136 member A	Q96C01	0.162	0.121	0.177	0.0528	0.168	0.235	Cytoplasm	other			84908	66488	297415
FAM160B1	family with sequence similarity 160 member B1	Q5W0V3	0.133	0.288	-0.191	0.255	-0.044	0.403	Other	other			57700	226252	361774
FAM162A	family with sequence similarity 162 member A	Q96A26	0.161	0.405	-0.083	0.0723	0.334	0.225	Cytoplasm	other			26355	70186	360721
FAM168A	family with sequence similarity 168 member A	Q92567	0.104	0.349	-0.175	0.269	-0.045	0.497	Other	other			23201	319604	361614
FAM168B	family with sequence similarity 168 member B	A1KXE4	-0.122	0.278	0.343	0.0695	0.082	0.48	Cytoplasm	other			130074	214469	690188
FAM169A	family with sequence similarity 169 member A	Q9Y6X4	0.128	0.405	0.099	0.53	0.144	0.442	Other	other			26049	320557	310013
FAM171A1	family with sequence similarity 171 member A1	Q5VUB5	0.11	0.189	-0.086	0.536	0.153	0.219	Cytoplasm	other			221061	269233	680259
FAM171A2	family with sequence similarity 171 member A2	A8MVW0	0.037	0.377	-0.303	0.215	-0.097	0.472	Other	other			284069	217219	100361389
FAM172A	family with sequence similarity 172 member A	Q8WUF8	0.034	0.233	-0.245	0.253	-0.259	0.193	Cytoplasm	transcription regulator			83989	68675	294606
FAM177A1	family with sequence similarity 177 member A1	Q8N128	-0.039	0.398	-0.08	0.171	-0.017	0.382	Other	other			283635		100359558
FAM192A	family with sequence similarity 192 member A	Q9GZU8	0.277	0.184	0.142	0.225	0.018	0.432	Nucleus	other			80011	102122	307652
FAM193A	family with sequence similarity 193 member A	P78312	-0.109	0.5	-0.283	0.409	-0.174	0.551	Other	other			8603	231128	305452
FAM207A	family with sequence similarity 207 member A	Q9NSI2	-0.449	0.0563	0.026	0.326	-0.478	0.000269	Other	other			85395	108707	294333
FAM20B	FAM20B glycosaminoglycan xylosylkinase	O75063	0.016	0.458	0.07	0.49	0.126	0.023	Extracellular Space	enzyme			9917	215015	304885
FAM210A	family with sequence similarity 210 member A	Q96ND0	-0.116	0.353	0.157	0.208	0.234	0.0655	Cytoplasm	other			125228	108654	307343
FAM219A	family with sequence similarity 219 member A	Q8IW50	-0.437	0.106	-0.037	0.305	-0.24	0.143	Other	other			203259	71901	691024
FAM234A	family with sequence similarity 234 member A	Q9H0X4	0.191	0.476	-0.031	0.303	0.451	0.274	Plasma Membrane	other			83986	106581	360502
FAM32A	family with sequence similarity 32 member A	Q9Y421	-0.286	0.0175	-0.238	0.197	-0.296	0.0834	Nucleus	other			26017	67922	498600
FAM3A	family with sequence similarity 3 member A	P98173	0.025	0.451	-0.063	0.558	0.099	0.394	Extracellular Space	other			60343	66294	501664
FAM3C	family with sequence similarity 3 member C	Q92520	0.013	0.0984	0.055	0.475	0.153	0.309	Extracellular Space	cytokine			10447	27999	312159
FAM49A	family with sequence similarity 49 member A	Q9H0Q0	-0.118	0.171	-0.447	0.318	-0.482	0.202	Other	other			81553	76820	298890
FAM49B	family with sequence similarity 49 member B	Q9NUQ9	0.096	0.337	-0.17	0.186	-0.086	0.0804	Extracellular Space	other			51571	223601	299909
FAM50A	family with sequence similarity 50 member A	Q14320	-0.026	0.00544	0.028	0.122	-0.073	0.0135	Nucleus	other			9130	108160
FAM53C	family with sequence similarity 53 member C	Q9NYF3	0.198	0.188	0.189	0.461	0.314	0.326	Other	other			51307	66306	685405
FAM76B	family with sequence similarity 76 member B	Q5HYJ3	0.086	0.483	0.021	0.448	0.204	0.15	Nucleus	other			143684	72826
FAM83D	family with sequence similarity 83 member D	Q9H4H8	-0.326	0.124	-0.281	0.121	-0.286	0.0564	Cytoplasm	other			81610	71878	311598
FAM89B	family with sequence similarity 89 member B	Q8N5H3	-0.374	0.231	-0.202	0.0262	-1.216	0.257	Cytoplasm	other			23625	17826	309170
FAM8A1	family with sequence similarity 8 member A1	Q9UBU6	0.307	0.175	0.098	0.154	0.462	0.189	Other	other			51439	97863	291031
FAM91A1	family with sequence similarity 91 member A1	Q658Y4	0.078	0.0833	0.102	0.171	-0.334	0.000174	Cytoplasm	other			157769	210998	689997
FAM92A	family with sequence similarity 92 member A	A1XBS5	-0.463	0.336	-0.197	0.371	-0.218	0.483	Cytoplasm	other			137392	68099	297903
FAM98A	family with sequence similarity 98 member A	Q8NCA5	-0.176	0.0111	0.175	0.565	0.039	0.263	Other	other			25940	72722	313873
FAM98B	family with sequence similarity 98 member B	Q52LJ0	0.207	0.00051	-0.06	0.556	0.108	0.408	Nucleus	enzyme			283742	68215	499866
FANCA	FA complementation group A	O15360	-0.433	0.15	0.438	0.422	-0.331	0.41	Nucleus	other			2175	14087	361435
FANCD2	FA complementation group D2	Q9BXW9	-0.48	1.52e-06	-0.055	0.406	-0.75	0.000298	Nucleus	other			2177	211651	312641
FANCI	FA complementation group I	Q9NVI1	-0.83	3.04e-24	-0.314	0.00669	-1.098	2.43e-23	Nucleus	other			55215	208836	100360594
FAR1	fatty acyl-CoA reductase 1	Q8WVX9	-0.292	0.0759	-0.227	0.56	-0.131	0.282	Cytoplasm	enzyme			84188	67420	293173
FARP1	FERM, ARH/RhoGEF and pleckstrin domain protein 1	Q9Y4F1	-0.176	0.468	-0.178	0.00624	-0.021	0.519	Plasma Membrane	other			10160	223254	306183
FARP2	FERM, ARH/RhoGEF and pleckstrin domain protein 2	O94887	-0.072	0.433	0.151	0.113	0.351	0.033	Cytoplasm	other			9855	227377	316639
FARS2	phenylalanyl-tRNA synthetase 2, mitochondrial	O95363	0.113	0.417	0.007	0.196	0.28	0.34	Cytoplasm	enzyme			10667	69955	306879
FARSA	phenylalanyl-tRNA synthetase subunit alpha	Q9Y285	-0.289	0.0084	-0.115	0.529	-0.363	0.0218	Cytoplasm	enzyme			2193	66590	288917
FARSB	phenylalanyl-tRNA synthetase subunit beta	Q9NSD9	-0.498	6.35e-07	-0.244	0.0823	-0.371	3.23e-07	Cytoplasm	enzyme			10056	23874	301544
FAS	Fas cell surface death receptor	P25445	0.123	0.321	-0.085	0.273	0.123	0.00747	Plasma Membrane	transmembrane receptor	diagnosis,disease progression,efficacy	APO010	355	14102	246097
FASN	fatty acid synthase	P49327	-0.514	2.63e-45	-0.303	5.05e-11	-0.833	1.16e-71	Cytoplasm	enzyme	diagnosis,efficacy	3-V bioscience-2640,cerulenin,orlistat,TVB-2640	2194	14104	50671
FASTKD1	FAST kinase domains 1	Q53R41	-0.077	0.507	0.271	0.118	0.122	0.187	Cytoplasm	other			79675	320720	311112
FASTKD2	FAST kinase domains 2	Q9NYY8	0.144	0.117	0.183	0.446	0.214	0.254	Cytoplasm	other			22868	75619	301463
FASTKD5	FAST kinase domains 5	Q7L8L6	0.245	0.0263	0.014	0.322	0.35	0.031	Cytoplasm	other			60493	380601	366192
FAT4	FAT atypical cadherin 4	Q6V0I7	0.131	0.497	-0.088	0.411	-0.004	0.557	Cytoplasm	other			79633	329628
FAU	FAU ubiquitin like and ribosomal protein S30 fusion	P35544	1.709	0.324	-0.483	0.353	-0.315	0.488	Cytoplasm	other			2197	14109	29752|687780|100360647
FBL	fibrillarin	P22087	-0.712	0.0136	-0.489	0.293	-0.505	0.117	Nucleus	enzyme			2091	14113	292747
FBLIM1	filamin binding LIM protein 1	Q8WUP2	0.084	0.428	-0.043	0.499	0.181	0.562	Plasma Membrane	other			54751	74202	362650
FBRS	fibrosin	Q9HAH7	0.328	0.126	-0.119	0.342	0.2	0.288	Extracellular Space	cytokine			64319	14123	691899
FBRSL1	fibrosin like 1	Q9HCM7	-0.734	0.152	-0.234	0.117	-1.088	0.0519	Nucleus	other			57666	381668	304572
FBXL6	F-box and leucine rich repeat protein 6	Q8N531	-0.651	0.029	-0.226	0.428	-0.553	0.389	Other	enzyme			26233	30840	362941
FBXL12	F-box and leucine rich repeat protein 12	Q9NXK8	-0.304	0.0875	0.077	0.448	-0.403	0.107	Cytoplasm	other			54850	30843	313782
FBXL18	F-box and leucine rich repeat protein 18	Q96ME1	-0.67	0.077	0.142	0.227	-0.772	0.0216	Cytoplasm	enzyme			80028	231863	678726
FBXO3	F-box protein 3	Q9UK99	-0.107	0.46	-0.276	0.278	-0.185	0.484	Cytoplasm	enzyme			26273	57443	690634
FBXO7	F-box protein 7	Q9Y3I1	0.188	0.244	-0.058	0.554	-0.209	0.452	Cytoplasm	enzyme			25793	69754	366854
FBXO22	F-box protein 22	Q8NEZ5	-0.294	0.000355	0.07	0.482	-0.326	0.000713	Cytoplasm	enzyme			26263	71999	300724
FBXO28	F-box protein 28	Q9NVF7	-0.368	0.124	0.103	0.376	-0.176	0.487	Nucleus	other			23219	67948	305105
FBXO30	F-box protein 30	Q8TB52	-0.312	0.0548	-0.001	0.409	-0.431	0.0681	Extracellular Space	enzyme			84085	71865	308283
FBXO38	F-box protein 38	Q6PIJ6	0.43	0.494	0.786	0.391	0.839	0.376	Other	other			81545
FBXO45	F-box protein 45	P0C2W1	-0.43	0.553	0.342	0.11	1.272	0.493	Plasma Membrane	other			200933	268882	288042
FBXW9	F-box and WD repeat domain containing 9	Q5XUX1	-0.083	0.394	-0.161	0.411	-0.094	0.359	Cytoplasm	other			84261	68628	288921
FCF1	FCF1 rRNA-processing protein	Q9Y324	-0.407	0.0603	-0.033	0.509	-0.234	0.432	Nucleus	other			51077	73736	299198
FCGRT	Fc fragment of IgG receptor and transporter	P55899	0.243	0.0341	0.142	0.418	0.159	0.0798	Plasma Membrane	transmembrane receptor			2217	14132	29558
FDFT1	farnesyl-diphosphate farnesyltransferase 1	P37268	-0.524	1.15e-11	-0.493	1.32e-06	-0.856	1.4e-09	Cytoplasm	enzyme	unspecified application	lapaquistat,zoledronic acid	2222	14137	29580
FDPS	farnesyl diphosphate synthase	P14324	-0.419	0.276	-0.249	0.452	-0.775	0.018	Cytoplasm	enzyme		alendronate/cholecalciferol,alendronic acid,ibandronic acid,minodronate,pamidronic acid,risedronic acid,zoledronic acid	2224	110196	83791
FDX1	ferredoxin 1	P10109	-0.735	0.465	-0.551	0.254	-0.599	0.351	Cytoplasm	transporter			2230	14148	29189
FDX2	ferredoxin 2	Q6P4F2	0.314	0.337	0.278	0.35	0.337	0.054	Cytoplasm	transporter			112812	68165	313786
FDXR	ferredoxin reductase	P22570	-0.17	0.533	0.084	0.529	0.174	0.209	Cytoplasm	enzyme			2232	14149	79122
FECH	ferrochelatase	P22830	0.149	0.00298	-0.173	0.145	0.29	0.000235	Cytoplasm	enzyme			2235	14151	361338
FEM1B	fem-1 homolog B	Q9UK73	-0.624	0.203	-0.15	0.476	-0.629	0.363	Nucleus	transcription regulator			10116	14155	315745
FEN1	flap structure-specific endonuclease 1	P39748	-0.176	0.261	-0.197	0.423	-0.167	0.21	Nucleus	enzyme			2237	14156	84490
FER1L4	fer-1 like family member 4 (pseudogene)	A9Z1Z3	-0.329	0.45	-0.437	0.387	-0.267	0.464	Other	other			80307
FERMT2	fermitin family member 2	Q96AC1	0.108	0.493	0.049	0.409	0.128	0.556	Cytoplasm	other	disease progression		10979	218952	289992
FERMT3	fermitin family member 3	Q86UX7	-0.046	0.121	0.1	0.43	0.014	0.152	Cytoplasm	enzyme			83706	108101	309186
FEZ2	fasciculation and elongation protein zeta 2	Q9UHY8	-0.24	0.154	-0.149	0.299	-0.509	0.0172	Cytoplasm	other			9637	225020	94269
FGD4	FYVE, RhoGEF and PH domain containing 4	Q96M96	0.539	0.156	0.177	0.0913	0.29	0.476	Cytoplasm	other			121512	224014	246174
FGF2	fibroblast growth factor 2	P09038	-0.184	0.0028	0.103	0.318	-0.181	0.174	Extracellular Space	growth factor	diagnosis,efficacy,prognosis	CP-547632,pentosan polysulfate,RC28-E,sucralfate,suradista	2247	14173	54250
FGFR1	fibroblast growth factor receptor 1	P11362	0.34	0.334	0.225	0.371	0.226	0.351	Plasma Membrane	kinase	diagnosis,prognosis,unspecified application	3D185,5-azacytidine/sorafenib,ASP5878,bortezomib/sorafenib,clofarabine/cytarabine/sorafenib,crizotinib/pazopanib,cytarabine/idarubicin/sorafenib,debio 1347,decitabine/sorafenib,derazantinib,dexamethasone/lenalidomide/sorafenib,docetaxel/nintedanib,erdafitinib,everolimus/lenvatinib,everolimus/sorafenib,GSK3052230,imatinib/sorafenib,lapatinib/pazopanib,lenvatinib,lenvatinib/pembrolizumab,lucitanib,…	2260	14182	79114
FGFR1OP	FGFR1 oncogene partner	O95684	-0.371	0.0371	-0.25	0.146	-0.723	0.009	Cytoplasm	other			11116	75296	683722
FH	fumarate hydratase	P07954	0.185	0.559	0.166	0.493	-0.04	0.409	Cytoplasm	enzyme			2271	14194	24368
FHL1	four and a half LIM domains 1	Q13642	-0.05	0.403	-0.07	0.43	-0.306	0.205	Cytoplasm	other			2273	14199	25177
FHL3	four and a half LIM domains 3	Q13643	-0.067	0.0628	-0.217	0.0515	-0.163	0.227	Plasma Membrane	other			2275	14201	313582
FHOD1	formin homology 2 domain containing 1	Q9Y613	-0.289	0.542	-0.029	0.496	-0.542	0.111	Cytoplasm	other			29109
FIBP	FGF1 intracellular binding protein	O43427	0.239	0.317	-0.118	0.445	0.05	0.382	Nucleus	other			9158	58249	282837
FIGNL1	fidgetin like 1	Q6PIW4	-0.876	0.0897	-0.28	0.1	-1.254	0.0713	Nucleus	enzyme			63979	60530	289777
FIP1L1	factor interacting with PAPOLA and CPSF1	Q6UN15	0.001	0.14	0.043	0.244	0.018	0.34	Nucleus	other			81608		289582
FIS1	fission, mitochondrial 1	Q9Y3D6	-0.01	0.547	0.845	0.225	0.375	0.22	Cytoplasm	other			51024	66437	288584
FKBP2	FKBP prolyl isomerase 2	P26885	-0.291	0.363	-0.41	0.371	-0.398	0.407	Cytoplasm	enzyme			2286	14227	293702
FKBP3	FKBP prolyl isomerase 3	Q00688	-0.29	0.286	-0.466	0.245	-0.362	0.415	Nucleus	enzyme			2287	30795	299104
FKBP4	FKBP prolyl isomerase 4	Q02790	0.143	5.27e-09	-0.283	0.229	-0.013	0.0313	Nucleus	enzyme			2288	14228	260321
FKBP5	FKBP prolyl isomerase 5	Q13451	-0.307	0.00455	-0.231	0.111	-0.642	2.58e-06	Nucleus	enzyme			2289	14229	361810
FKBP7	FKBP prolyl isomerase 7	Q9Y680	0.403	0.00192	-0.1	0.492	0.446	0.00417	Cytoplasm	enzyme			51661	14231	295672
FKBP8	FKBP prolyl isomerase 8	Q14318	0.517	0.00575	-0.194	0.501	0.504	0.00202	Cytoplasm	other			23770	14232	290652
FKBP9	FKBP prolyl isomerase 9	O95302	0.155	0.000306	-0.105	0.0378	0.33	5.61e-07	Cytoplasm	enzyme			11328	27055	297123
FKBP10	FKBP prolyl isomerase 10	Q96AY3	-0.044	0.405	-0.276	0.327	-0.137	0.525	Cytoplasm	enzyme			60681	14230	360627
FKBP11	FKBP prolyl isomerase 11	Q9NYL4	-0.165	0.174	0.299	0.135	0.47	0.354	Cytoplasm	enzyme			51303	66120	300211
FKBP14	FKBP prolyl isomerase 14	Q9NWM8	-0.25	0.269	-0.236	0.297	-0.188	0.0748	Cytoplasm	enzyme			55033	231997	362366
FKBP15	FKBP prolyl isomerase 15	Q5T1M5	-0.05	0.487	0.002	0.177	0.052	0.164	Plasma Membrane	enzyme			23307	338355	362528
FKBP1A	FKBP prolyl isomerase 1A	P62942	0.118	0.517	-0.157	0.158	-0.14	0.283	Cytoplasm	enzyme	unspecified application	ABI-009,cyclophosphamide/sirolimus,cyclosporine A/sirolimus/tacrolimus,cyclosporine A/tacrolimus,everolimus,everolimus/exemestane,everolimus/fulvestrant,everolimus/gefitinib,everolimus/lenvatinib,everolimus/letrozole,everolimus/paclitaxel,everolimus/panobinostat,everolimus/pasireotide,everolimus/ribociclib,everolimus/sorafenib,everolimus/tamoxifen,everolimus/vandetanib,imatinib/sirolimus,lenalido…	2280	14225	25639
FLAD1	flavin adenine dinucleotide synthetase 1	Q8NFF5	0.155	0.0562	-0.003	0.538	0.051	0.107	Cytoplasm	enzyme			80308	319945	751787
FLCN	folliculin	Q8NFG4	-0.022	0.477	0.415	0.000583	0.258	0.0408	Cytoplasm	other			201163	216805	303185
FLI1	Fli-1 proto-oncogene, ETS transcription factor	Q01543	-0.082	0.483	-0.242	0.0874	0.042	0.308	Nucleus	transcription regulator			2313	14247	315532
FLII	FLII actin remodeling protein	Q13045	-0.331	0.00202	-0.019	0.0541	-0.126	0.00132	Nucleus	other			2314	14248	287375
FLNA	filamin A	P21333	0.107	0.00774	0.008	0.406	-0.016	0.273	Cytoplasm	other	unspecified application		2316	192176	293860
FLNB	filamin B	O75369	0.192	1.78e-06	-0.109	0.229	0.13	0.000349	Cytoplasm	other	unspecified application		2317	286940	306204
FLNC	filamin C	Q14315	0.474	0.0182	0.034	0.508	0.419	0.00515	Cytoplasm	other	diagnosis		2318	68794	362332
FLOT1	flotillin 1	O75955	0.125	0.0159	-0.079	0.126	0.051	0.04	Plasma Membrane	other			10211	14251	64665
FLOT2	flotillin 2	Q14254	0.327	0.245	-0.028	0.517	0.267	0.214	Plasma Membrane	other			2319	14252	83764
FLRT2	fibronectin leucine rich transmembrane protein 2	O43155	0.119	0.529	0.428	0.0227	0.347	0.0489	Plasma Membrane	other	unspecified application		23768	399558	299236
FLVCR1	feline leukemia virus subgroup C cellular receptor 1	Q9Y5Y0	-0.365	0.256	-0.057	0.537	-1.209	0.143	Plasma Membrane	transporter			28982	226844
FLYWCH2	FLYWCH family member 2	Q96CP2	0.16	0.285	-0.049	0.475	-0.073	0.132	Other	other			114984	76917	100910745
FMNL2	formin like 2	Q96PY5	-0.317	0.209	0.031	0.563	0.033	0.506	Cytoplasm	other			114793	71409	499797
FMR1	FMRP translational regulator 1	Q06787	0	0.266	-0.032	0.348	0.005	0.233	Cytoplasm	translation regulator			2332	14265	24948
FN1	fibronectin 1	P02751	-0.693	9.39e-88	-0.073	2.78e-05	-0.643	2.81e-74	Extracellular Space	enzyme	diagnosis,efficacy,prognosis,unspecified application	L19-IL2 monoclonal antibody-cytokine fusion protein,L19-IL2 monoclonal antibody-cytokine fusion protein/L19TNFalpha,L19TNFalpha,ocriplasmin	2335	14268	25661
FN3KRP	fructosamine 3 kinase related protein	Q9HA64	-0.17	0.138	-0.239	0.0249	-0.195	0.163	Cytoplasm	kinase			79672	238024	303755
FNBP1	formin binding protein 1	Q96RU3	-0.181	0.426	-0.061	0.167	-0.239	0.0302	Nucleus	enzyme			23048	14269	192348
FNBP4	formin binding protein 4	Q8N3X1	-0.013	0.526	0.127	0.23	-0.242	0.315	Nucleus	other			23360	55935	311183
FNBP1L	formin binding protein 1 like	Q5T0N5	0.091	0.402	0.075	0.528	-0.123	0.284	Cytoplasm	other			54874
FNDC3A	fibronectin type III domain containing 3A	Q9Y2H6	-0.026	0.243	-0.085	0.337	0.012	0.193	Cytoplasm	other			22862	319448	306022
FNDC3B	fibronectin type III domain containing 3B	Q53EP0	0.027	0.218	-0.242	0.0968	-0.316	0.0784	Cytoplasm	other			64778	72007	294925
FNTA	farnesyltransferase, CAAX box, alpha	P49354	-0.017	0.523	-0.088	0.0814	-0.128	0.00189	Cytoplasm	enzyme		lonafarnib	2339	14272	25318
FNTB	farnesyltransferase, CAAX box, beta	P49356	-0.052	0.196	-0.038	0.242	-0.365	0.00158	Cytoplasm	enzyme		lonafarnib	2342	110606	64511
FOCAD	focadhesin	Q5VW36	-0.878	2.22e-06	0.004	0.23	-0.806	0.00043	Plasma Membrane	other			54914	230393	313346
FOPNL	FGFR1OP N-terminal like	Q96NB1	-0.321	0.247	-0.205	0.21	-0.012	0.535	Cytoplasm	other			123811	66086	360461
FOSL1	FOS like 1, AP-1 transcription factor subunit	P15407	-0.479	0.286	0.319	0.261	-0.296	0.417	Nucleus	transcription regulator		MORAb-202	8061	14283	25445
FOXJ3	forkhead box J3	Q9UPW0	-0.139	0.313	-0.483	0.0298	-0.084	0.245	Nucleus	transcription regulator			22887	230700	313554
FOXK1	forkhead box K1	P85037	0.209	0.211	0.101	0.348	-0.025	0.167	Nucleus	transcription regulator			221937	17425	304298
FOXK2	forkhead box K2	Q01167	-0.049	0.14	-0.007	0.351	-0.033	0.232	Nucleus	transcription regulator			3607	68837
FOXO1	forkhead box O1	Q12778	-1.642	0.425	-2.046	0.346	-1.262	0.487	Nucleus	transcription regulator			2308	56458	84482
FOXP1	forkhead box P1	Q9H334	0.083	0.36	0.027	0.482	0.146	0.471	Nucleus	transcription regulator			27086
FOXP4	forkhead box P4	Q8IVH2	-0.357	0.0189	-0.061	0.519	-0.395	0.0108	Nucleus	transcription regulator			116113	74123	363185
FOXRED1	FAD dependent oxidoreductase domain containing 1	Q96CU9	0.152	0.0597	0.192	0.184	0.355	0.00997	Cytoplasm	other			55572	235169
FOXRED2	FAD dependent oxidoreductase domain containing 2	Q8IWF2	0.152	0.527	0.35	0.394	0.153	0.55	Cytoplasm	other			80020	239554	315112
FPGS	folylpolyglutamate synthase	Q05932	-0.345	0.0944	-0.045	0.317	-0.493	0.0314	Cytoplasm	enzyme		pralatrexate	2356	14287	687266
FRA10AC1	FRA10A associated CGG repeat 1	Q70Z53	-0.105	0.186	-0.022	0.398	-0.054	0.382	Nucleus	other			118924	70567	365458
FRG1	FSHD region gene 1	Q14331	-0.251	0.0651	-0.211	0.397	-0.149	0.216	Nucleus	transporter			2483	14300	686103|689484
FRYL	FRY like transcription coactivator	O94915	0.067	0.447	-0.329	0.435	-0.034	0.274	Other	other			285527	72313	364144
FSCN1	fascin actin-bundling protein 1	Q16658	-0.137	1e-05	-0.113	0.0287	-0.415	1.54e-14	Cytoplasm	other	unspecified application		6624	14086	683788
FSTL1	follistatin like 1	Q12841	0.247	0.11	-0.119	0.444	-0.143	0.547	Extracellular Space	other			11167	14314	79210
FTH1	ferritin heavy chain 1	P02794	0.064	0.485	-0.155	0.556	-0.144	0.277	Cytoplasm	enzyme	unspecified application		2495	14319	25319|689130
FTL	ferritin light chain	P02792	-0.099	0.219	0.105	0.332	0.199	0.0924	Cytoplasm	enzyme	diagnosis,unspecified application		2512	14325|434624	29292|100359668|100360087|100362384|100363177
FTO	FTO alpha-ketoglutarate dependent dioxygenase	Q9C0B1	0.462	2.54e-06	0.155	0.395	0.229	0.0149	Nucleus	enzyme			79068	26383	291905
FTSJ1	FtsJ RNA 2'-O-methyltransferase 1	Q9UET6	-0.801	0.00499	0.069	0.396	-0.713	0.00724	Cytoplasm	enzyme			24140	54632	363450
FTSJ3	FtsJ RNA 2'-O-methyltransferase 3	Q8IY81	-0.248	0.283	0.07	0.00312	0.022	0.409	Nucleus	enzyme			117246	56095	303608
FUBP1	far upstream element binding protein 1	Q96AE4	0.024	0.0595	-0.019	0.354	0.088	0.441	Nucleus	transcription regulator			8880	51886	654496
FUBP3	far upstream element binding protein 3	Q96I24	0.149	0.00952	-0.044	0.435	0.193	0.00091	Nucleus	transcription regulator			8939	320267	362106
FUCA1	alpha-L-fucosidase 1	P04066	0.228	0.278	0.229	0.394	0.644	0.00272	Cytoplasm	enzyme			2517	71665	24375
FUNDC1	FUN14 domain containing 1	Q8IVP5	-0.048	0.477	0.255	0.0766	0.392	0.0282	Cytoplasm	other			139341	72018	363442
FUNDC2	FUN14 domain containing 2	Q9BWH2	0.232	0.0906	-0.082	0.193	0.365	0.303	Cytoplasm	other			65991	67391	365778
FUS	FUS RNA binding protein	P35637	-0.35	0.395	0.01	0.267	0.351	0.548	Nucleus	transcription regulator			2521
FUT11	fucosyltransferase 11	Q495W5	-0.305	0.244	-0.122	0.296	-0.419	0.0505	Cytoplasm	enzyme			170384	73068	286971
FXN	frataxin	Q16595	-0.87	0.238	-0.362	0.17	-0.556	0.105	Cytoplasm	kinase			2395	14297	499335
FXR1	FMR1 autosomal homolog 1	P51114	0.386	0.000297	-0.078	0.186	0.432	0.00259	Cytoplasm	other			8087	14359	361927
FXR2	FMR1 autosomal homolog 2	P51116	-0.001	0.405	-0.032	0.455	0.011	0.564	Cytoplasm	other			9513	23879	287433
FYCO1	FYVE and coiled-coil domain containing 1	Q9BQS8	0.362	0.427	0.417	0.36	0.427	0.153	Cytoplasm	other			79443	17281	301085
FYTTD1	forty-two-three domain containing 1	Q96QD9	0.289	1.55e-05	0.267	9.88e-06	0.446	5.77e-07	Nucleus	other			84248	69823	360726
FZD1	frizzled class receptor 1	Q9UP38	-0.365	0.0716	-0.239	0.199	-0.156	0.117	Plasma Membrane	G-protein coupled receptor		vantictumab	8321	14362	58868
G3BP1	G3BP stress granule assembly factor 1	Q13283	-0.425	0.168	-0.139	0.0889	-0.285	0.22	Nucleus	enzyme			10146	27041	171092
G3BP2	G3BP stress granule assembly factor 2	Q9UN86	-0.138	0.418	-0.236	0.0226	-0.203	0.333	Cytoplasm	enzyme	prognosis		9908	23881
G6PD	glucose-6-phosphate dehydrogenase	P11413	-0.194	0.00241	0.008	0.375	-0.181	1.72e-08	Cytoplasm	enzyme			2539	14381	24377
GABARAP	GABA type A receptor-associated protein	O95166	0.165	0.493	-0.456	0.218	-0.205	0.204	Cytoplasm	transporter			11337	56486	58974
GABARAPL2	GABA type A receptor associated protein like 2	P60520	0.13	0.25	-0.164	0.155	0.042	0.416	Cytoplasm	other			11345	93739	64670
GABPA	GA binding protein transcription factor subunit alpha	Q06546	-0.069	0.0668	0.244	0.323	-0.152	0.216	Nucleus	transcription regulator			2551	14390	363735
GABPB1	GA binding protein transcription factor subunit beta 1	Q06547	-0.351	0.543	-0.574	0.112	-0.484	0.101	Nucleus	transcription regulator			2553	14391	364738
GADD45GIP1	GADD45G interacting protein 1	Q8TAE8	-0.072	0.385	-0.029	0.294	0.135	0.124	Nucleus	other			90480	102060	288916
GADL1	glutamate decarboxylase like 1	Q6ZQY3	0.781	0.354	2.034	0.06	1.741	0.0736	Cytoplasm	enzyme			339896	73748	367181
GAK	cyclin G associated kinase	O14976	-0.343	0.315	-0.215	0.419	-0.105	0.172	Nucleus	kinase			2580	231580	81659
GALE	UDP-galactose-4-epimerase	Q14376	0.555	0.0141	-0.03	0.276	0.233	0.441	Cytoplasm	enzyme			2582	74246	114860
GALM	galactose mutarotase	Q96C23	-0.245	0.498	-1.161	0.0614	-0.681	0.148	Cytoplasm	enzyme			130589	319625	313843
GALNS	galactosamine (N-acetyl)-6-sulfatase	P34059	0.381	0.135	0.044	0.455	0.774	0.0118	Cytoplasm	enzyme			2588	50917	292073
GALNT1	polypeptide N-acetylgalactosaminyltransferase 1	Q10472	0.01	0.483	0.227	0.339	0.309	0.55	Cytoplasm	enzyme			2589	14423	79214
GALNT2	polypeptide N-acetylgalactosaminyltransferase 2	Q10471	0.117	0.0558	-0.087	0.461	0.254	0.0334	Cytoplasm	enzyme			2590	108148	292090
GALNT4	polypeptide N-acetylgalactosaminyltransferase 4	Q8N4A0	0.3	0.249	0.128	0.351	0.67	0.195	Cytoplasm	enzyme			8693	14426	500826
GALNT7	polypeptide N-acetylgalactosaminyltransferase 7	Q86SF2	0.318	0.222	-0.073	0.314	0.285	0.501	Cytoplasm	enzyme			51809	108150	29750
GAMT	guanidinoacetate N-methyltransferase	Q14353	0.486	0.142	0.061	0.278	0.177	0.222	Cytoplasm	enzyme			2593	14431	25257
GANAB	glucosidase II alpha subunit	Q14697	-0.131	0.0881	-0.163	0.266	-0.041	0.000406	Cytoplasm	enzyme		miglitol	23193	14376	293721
GAP43	growth associated protein 43	P17677	-0.918	6.62e-08	-0.155	0.0933	-0.956	0.000138	Plasma Membrane	other			2596	14432	29423
GAPDH	glyceraldehyde-3-phosphate dehydrogenase	P04406	0.314	0.0176	0.263	0.392	-0.102	0.00909	Cytoplasm	enzyme	diagnosis,unspecified application		2597	14433|100042025	24383
GAPVD1	GTPase activating protein and VPS9 domains 1	Q14C86	0.094	0.49	-0.493	0.36	-0.039	0.125	Cytoplasm	other			26130	66691	311880
GAR1	GAR1 ribonucleoprotein	Q9NY12	-0.262	0.0291	0.122	0.196	-0.092	0.443	Nucleus	other			54433
GARS1	glycyl-tRNA synthetase 1	P41250	-0.273	0.368	-0.034	0.49	-0.359	0.0104	Cytoplasm	enzyme			2617	353172	297113
GART	phosphoribosylglycinamide formyltransferase, phosphoribosylglycinamide synthetase, phosphoribosylaminoimidazole synthetase	P22102	-0.137	0.335	-0.138	0.121	-0.342	6.28e-07	Cytoplasm	enzyme	prognosis,safety	bevacizumab/erlotinib/pemetrexed,bevacizumab/paclitaxel/pemetrexed,bevacizumab/pemetrexed,gemcitabine/pemetrexed,lometrexol,pelitrexol,pembrolizumab/pemetrexed,pemetrexed	2618	14450	288259
GAS1	growth arrest specific 1	P54826	-0.057	0.393	-0.344	0.268	-0.216	0.239	Plasma Membrane	other			2619	14451	683470
GATAD1	GATA zinc finger domain containing 1	Q8WUU5	-0.163	0.312	0.091	0.434	0.197	0.309	Nucleus	transcription regulator			57798	67210	500005
GATAD2A	GATA zinc finger domain containing 2A	Q86YP4	-0.273	9.52e-05	-0.029	0.428	-0.235	0.00566	Nucleus	transcription regulator			54815	234366	290669
GATAD2B	GATA zinc finger domain containing 2B	Q8WXI9	0.044	0.336	-0.01	0.055	0.055	0.351	Nucleus	transcription regulator			57459	229542	310614
GATB	glutamyl-tRNA amidotransferase subunit B	O75879	0.216	0.000228	0.164	0.363	0.447	6.24e-07	Cytoplasm	enzyme			5188	229487	361974
GATC	glutamyl-tRNA amidotransferase subunit C	O43716	-0.314	0.158	0.082	0.388	-0.005	0.463	Nucleus	enzyme			283459	384281	360821|100909836
GATD1	glutamine amidotransferase like class 1 domain containing 1	Q8NB37	-0.023	0.541	0.3	0.0897	0.112	0.343	Cytoplasm	other			347862	213350	309110|100911365
GATM	glycine amidinotransferase	P50440	0.698	0.49	-0.093	0.547	0.37	0.383	Cytoplasm	enzyme			2628	67092	81660
GBA	glucosylceramidase beta	P04062	0.095	0.391	0.114	0.141	0.271	0.00269	Cytoplasm	enzyme			2629	14466	684536
GBE1	1,4-alpha-glucan branching enzyme 1	Q04446	0.242	0.116	0.277	0.242	0.241	0.508	Cytoplasm	enzyme			2632	74185	288333
GBF1	golgi brefeldin A resistant guanine nucleotide exchange factor 1	Q92538	-0.111	0.448	-0.085	0.0944	-0.043	0.36	Cytoplasm	other			8729	107338	309451
GBP1	guanylate binding protein 1	P32455	-0.122	0.529	0.245	0.475	0.034	0.149	Cytoplasm	enzyme			2633		304266
GCAT	glycine C-acetyltransferase	O75600	-0.036	0.363	0.191	0.482	0.307	0.0904	Cytoplasm	enzyme			23464	26912	366959
GCC1	GRIP and coiled-coil domain containing 1	Q96CN9	0.163	0.167	0.494	0.227	0.529	0.275	Cytoplasm	other			79571	74375	100361513
GCC2	GRIP and coiled-coil domain containing 2	Q8IWJ2	0.264	0.000536	0.004	0.5	0.285	0.000198	Cytoplasm	other			9648	70297	309798
GCDH	glutaryl-CoA dehydrogenase	Q92947	0.154	3.18e-05	0.044	0.321	0.3	0.000168	Cytoplasm	enzyme			2639	270076	364975
GCFC2	GC-rich sequence DNA-binding factor 2	P16383	-0.129	0.312	-0.2	0.236	-0.302	0.114	Nucleus	transcription regulator			6936	330361	312474
GCLC	glutamate-cysteine ligase catalytic subunit	P48506	0.158	0.0785	-0.034	0.489	-0.069	0.497	Cytoplasm	enzyme			2729	14629	25283
GCLM	glutamate-cysteine ligase modifier subunit	P48507	0.002	0.446	-0.02	0.204	-0.474	0.0023	Cytoplasm	enzyme			2730	14630	29739
GCN1	GCN1 activator of EIF2AK4	Q92616	0.044	0.295	0.002	0.126	-0.025	0.0698	Cytoplasm	translation regulator			10985	231659	690632
GCSH	glycine cleavage system protein H	P23434	-0.265	0.506	-0.075	0.24	0.012	0.318	Cytoplasm	enzyme			2653	68133	171133
GDAP1	ganglioside induced differentiation associated protein 1	Q8TB36	0.182	0.0831	0.048	0.282	0.251	0.0212	Cytoplasm	other			54332	14545	312890
GDE1	glycerophosphodiester phosphodiesterase 1	Q9NZC3	-0.232	0.0195	-0.064	0.0943	-0.259	0.212	Plasma Membrane	enzyme			51573	56209	60418
GDF6	growth differentiation factor 6	Q6KF10	-0.741	0.223	0.137	0.476	-0.502	0.252	Extracellular Space	growth factor			392255	242316	252834
GDI1	GDP dissociation inhibitor 1	P31150	-0.092	0.37	-0.132	0.0102	-0.376	0.00035	Cytoplasm	other			2664	14567	25183
GDI2	GDP dissociation inhibitor 2	P50395	-0.056	0.365	-0.101	0.553	-0.333	0.0596	Cytoplasm	other			2665	14569	29662
GEMIN2	gem nuclear organelle associated protein 2	O14893	-0.064	0.224	-0.038	0.555	0.048	0.549	Nucleus	other			8487	66603	84404
GEMIN4	gem nuclear organelle associated protein 4	P57678	0.016	0.311	0.058	0.204	0.129	0.303	Nucleus	other			50628	276919	497958
GEMIN5	gem nuclear organelle associated protein 5	Q8TEQ6	-0.707	2.6e-13	-0.006	0.21	-0.721	2.59e-12	Nucleus	other			25929	216766	691231
GEMIN6	gem nuclear organelle associated protein 6	Q8WXD5	0.315	0.521	-0.464	0.0213	-0.556	0.0544	Nucleus	other			79833	67242|621705	362688
GEMIN7	gem nuclear organelle associated protein 7	Q9H840	-0.087	0.389	0.087	0.559	-0.156	0.372	Nucleus	other			79760	69731
GEMIN8	gem nuclear organelle associated protein 8	Q9NWZ8	-0.232	0.0694	-0.007	0.531	-0.217	0.179	Cytoplasm	other			54960	237221	363462
GET1	guided entry of tail-anchored proteins factor 1	O00258	-0.051	0.321	0.241	0.345	0.33	0.0482	Extracellular Space	other			7485	71446	288233
GET3	guided entry of tail-anchored proteins factor 3, ATPase	O43681	0.087	0.0833	-0.009	0.457	0.062	0.354	Nucleus	transporter			439	56495	288919
GET4	guided entry of tail-anchored proteins factor 4	Q7L5D6	0.061	0.3	0.256	0.526	0.23	0.556	Cytoplasm	other			51608	67604	288518
GFER	growth factor, augmenter of liver regeneration	P55789	-0.266	0.523	-0.334	0.362	-0.04	0.414	Nucleus	enzyme			2671	11692	27100
GFM1	G elongation factor mitochondrial 1	Q96RP9	0.171	0.529	0.233	0.174	0.242	0.358	Cytoplasm	translation regulator			85476	28030	114017
GFM2	G elongation factor mitochondrial 2	Q969S9	0.396	0.000195	0.348	0.298	0.472	5.16e-06	Cytoplasm	translation regulator			84340	320806	294672
GFPT1	glutamine--fructose-6-phosphate transaminase 1	Q06210	0.094	0.348	-0.034	0.111	-0.092	0.211	Cytoplasm	enzyme			2673	14583	297417
GFRA2	GDNF family receptor alpha 2	O00451	0.51	0.0924	0.303	0.169	0.618	0.0785	Plasma Membrane	transmembrane receptor			2675	14586	25136
GGA1	golgi associated, gamma adaptin ear containing, ARF binding protein 1	Q9UJY5	0.4	0.239	0.081	0.283	0.544	0.229	Cytoplasm	transporter			26088	106039	300066
GGA2	golgi associated, gamma adaptin ear containing, ARF binding protein 2	Q9UJY4	0.072	0.299	-0.151	0.493	0.035	0.269	Cytoplasm	transporter			23062	74105	293455
GGA3	golgi associated, gamma adaptin ear containing, ARF binding protein 3	Q9NZ52	0.128	0.497	-0.135	0.53	-0.197	0.418	Cytoplasm	transporter			23163	260302	360658
GGCT	gamma-glutamylcyclotransferase	O75223	-0.044	0.232	0.054	0.386	-0.334	0.0195	Cytoplasm	enzyme			79017	110175	362368
GGCX	gamma-glutamyl carboxylase	P38435	-0.406	0.367	0.309	0.372	-0.331	0.479	Cytoplasm	enzyme		anisindione,vitamin K3	2677	56316	81716
GGH	gamma-glutamyl hydrolase	Q92820	-0.105	0.225	-0.092	0.508	-0.114	0.259	Cytoplasm	peptidase			8836	14590	25455
GHITM	growth hormone inducible transmembrane protein	Q9H3K2	0.05	0.551	0.272	0.035	0.232	0.0283	Cytoplasm	other	unspecified application		27069	66092	290596
GID8	GID complex subunit 8 homolog	Q9NWU2	-0.036	0.53	-0.175	0.0986	-0.06	0.531	Nucleus	other			54994	76425	296466
GIGYF2	GRB10 interacting GYF protein 2	Q6Y7W6	0.223	0.51	0.381	0.564	0.267	0.309	Cytoplasm	other			26058	227331	100362458
GINM1	glycoprotein integral membrane 1	Q9NU53	0.062	0.393	-0.063	0.45	-0.126	0.358	Cytoplasm	other			116254	215751	361448
GINS1	GINS complex subunit 1	Q14691	-0.218	0.0166	0.055	0.432	-0.113	0.291	Nucleus	other			9837	69270	499914
[truncated: 4,279 more rows]

## Sheet: 208 overlap (q<0.05)
© 2000-2020 QIAGEN. All rights reserved.			AUY922		VE821		AUY-VE
Symbol	Entrez Gene Name	UniProt/Swiss-Prot Accession	Expr Log Ratio	Expr False Discovery Rate (q-value)	Expr Log Ratio	Expr False Discovery Rate (q-value)	Expr Log Ratio	Expr False Discovery Rate (q-value)	Location	Type(s)	Biomarker Application(s)	Drug(s)	Entrez Gene ID for Human	Entrez Gene ID for Mouse	Entrez Gene ID for Rat
AAAS	aladin WD repeat nucleoporin	Q9NRG9	-0.772	0.0085	0.2	0.0214	-0.405	0.027	Nucleus	other			8086	223921	300259
ABCF2	ATP binding cassette subfamily F member 2	Q9UG63	-0.486	1.99e-16	0.044	0.0271	-0.386	8.21e-15	Cytoplasm	transporter			10061	27407
ACSL4	acyl-CoA synthetase long chain family member 4	O60488	0.189	0.00313	0.169	0.0201	0.435	1.74e-05	Cytoplasm	enzyme			2182	50790	113976
AHNAK	AHNAK nucleoprotein	Q09666	0.21	1.74e-30	0.062	0.000447	0.266	1.69e-09	Nucleus	other			79026	66395	191572
AIFM1	apoptosis inducing factor mitochondria associated 1	O95831	0.128	0.00696	0.198	0.0431	0.305	0.00628	Cytoplasm	enzyme			9131	26926	83533
AK3	adenylate kinase 3	Q9UIJ7	0.185	0.00511	0.018	0.0191	0.169	0.00071	Cytoplasm	kinase			50808	56248	26956
AKR1C3	aldo-keto reductase family 1 member C3	P42330	-0.232	0.00125	-0.161	0.0134	-0.439	9.22e-08	Cytoplasm	enzyme		ASP9521	8644	105349	171516
ALDH2	aldehyde dehydrogenase 2 family member	P05091	0.422	2.28e-19	0.009	0.00139	0.643	2.73e-16	Cytoplasm	enzyme	unspecified application	ANS-6637,chlorpropamide,disulfiram,disulfiram/gemcitabine	217	11669	29539
ANLN	anillin actin binding protein	Q9NQW6	-0.257	0.015	-0.379	4.07e-08	-0.315	7.74e-05	Cytoplasm	other			54443	68743	363031
ANXA6	annexin A6	P08133	0.282	1.04e-08	-0.199	0.000405	0.36	0.00164	Plasma Membrane	ion channel			309	11749	79125
APP	amyloid beta precursor protein	P05067	0.445	2.12e-15	-0.017	0.00727	0.289	0.000116	Plasma Membrane	other	diagnosis,efficacy,unspecified application	bapineuzumab,florbetaben F,florbetapir F18	351	11820	54226
ARHGEF1	Rho guanine nucleotide exchange factor 1	Q92888	0.499	4.2e-09	-0.064	0.016	0.236	0.0245	Cytoplasm	other	unspecified application		9138	16801	60323
ARPP19	cAMP regulated phosphoprotein 19	P56211	-0.247	0.0405	-0.106	0.0127	-0.182	0.0007	Cytoplasm	transporter			10776	59046	60336
ASCC3	activating signal cointegrator 1 complex subunit 3	Q8N3C0	-0.728	5.32e-10	-0.065	0.00142	-0.737	6.29e-15	Cytoplasm	enzyme			10973	77987	309887
ASNS	asparagine synthetase (glutamine-hydrolyzing)	P08243	-0.398	0.000307	0.202	0.00833	-0.567	0.000751	Cytoplasm	enzyme			440	27053	25612
ATP2A2	ATPase sarcoplasmic/endoplasmic reticulum Ca2+ transporting 2	P16615	0.228	2.97e-10	-0.059	0.00403	0.265	7.17e-09	Cytoplasm	transporter			488	11938	29693
ATP5F1A	ATP synthase F1 subunit alpha	P25705	-0.128	0.00225	0.085	0.000105	0.014	2.49e-05	Cytoplasm	transporter			498	11946	65262
ATP5F1B	ATP synthase F1 subunit beta	P06576	0.164	0.000216	0.01	0.00722	0.293	0.00109	Cytoplasm	transporter			506	11947	171374
AURKB	aurora kinase B	Q96GD4	-0.452	9.37e-05	-0.274	0.0226	-0.468	0.000286	Nucleus	kinase		AMG 900,AT-9283,barasertib,chiauranib,CYC 116,danusertib,GSK1070916,ilorasertib,SKI-G-801,SNS 314,TAK-901,tozasertib,TTP607	9212	20877	114592
AVEN	apoptosis and caspase activation inhibitor	Q9NQS1	-0.355	0.000684	-0.22	0.0199	-0.527	0.00633	Nucleus	other			57099	74268	311299
BAG3	BCL2 associated athanogene 3	O95817	0.842	2.7e-27	-0.194	1.78e-05	0.639	5.08e-14	Cytoplasm	other			9531	29810	293524
BASP1	brain abundant membrane attached signal protein 1	P80723	0.557	0.0344	0.593	0.00117	0.834	0.00315	Nucleus	transcription regulator			10409	70350	100910172
BAZ1B	bromodomain adjacent to zinc finger domain 1B	Q9UIG0	-0.319	5.35e-12	-0.169	0.000685	-0.324	5.45e-10	Nucleus	transcription regulator			9031	22385	368002
BCAP31	B cell receptor associated protein 31	P51572	0.522	1.08e-07	0.483	0.00303	0.664	3.46e-07	Cytoplasm	transporter			10134	27061	293852
BRD3	bromodomain containing 3	Q15059	-0.179	0.00176	-0.202	0.000275	-0.163	0.00292	Nucleus	kinase		BI 894999	8019	67382	362092
C1QBP	complement C1q binding protein	Q07021	0.057	0.0239	0.216	0.0126	0.309	0.00182	Cytoplasm	transcription regulator			708	12261	29681
CACHD1	cache domain containing 1	Q5VU97	0.277	1.14e-05	-0.259	1.02e-05	0.122	0.0241	Other	other			57685	320508	298267
CACNA2D1	calcium voltage-gated channel auxiliary subunit alpha2delta 1	P54289	0.51	4.1e-05	-0.337	0.000186	0.459	0.00617	Plasma Membrane	ion channel		aliskiren/amlodipine,aliskiren/amlodipine/hydrochlorothiazide,amlodipine,amlodipine/atorvastatin,amlodipine/benazepril,amlodipine/celecoxib,amlodipine/ezetimibe/losartan/rosuvastatin,amlodipine/hydrochlorothiazide/olmesartan medoxomil,amlodipine/hydrochlorothiazide/valsartan,amlodipine/indapamide/perindopril,amlodipine/perindopril,amlodipine/telmisartan,amlodipine/valsartan,bepridil,enalapril/fel…	781	12293	25399
CAD	carbamoyl-phosphate synthetase 2, aspartate transcarbamylase, and dihydroorotase	P27708	-0.172	0.00165	0.004	0.0035	-0.284	1.05e-06	Cytoplasm	enzyme			790	69719	24240
CAPN2	calpain 2	P17655	-0.235	0.0115	-0.184	0.0121	-0.233	0.00221	Cytoplasm	peptidase			824	12334	29154
CD99	CD99 molecule (Xg blood group)	P14209	0.282	0.00153	0.261	0.0205	0.389	0.0083	Plasma Membrane	other			4267
CDCA2	cell division cycle associated 2	Q69YH5	-0.488	5.81e-06	-0.099	0.014	-0.395	0.000897	Nucleus	other			157313	108912	305984
CDK1	cyclin dependent kinase 1	P06493	-1.304	3.08e-22	-0.373	0.0034	-1.634	5.49e-15	Nucleus	kinase	efficacy	AG 024322,alvocidib,AZD5438,dinaciclib,milciclib,riviciclib,roniciclib,SB-1317	983	12534	54237
CENPE	centromere protein E	Q02224	-0.401	0.00083	-0.17	0.00592	-0.39	0.000114	Nucleus	other		GSK923295	1062	229841	362044
CES1	carboxylesterase 1	P23141	0.325	0.000114	-0.015	0.00155	0.195	9.47e-05	Cytoplasm	enzyme			1066	104158	113902
CHD4	chromodomain helicase DNA binding protein 4	Q14839	-0.288	2.68e-08	-0.226	0.00991	-0.493	3.67e-06	Nucleus	enzyme			1108	107932	117535
CKB	creatine kinase B	P12277	-0.484	0.0108	-0.352	0.0382	-0.825	2.71e-07	Cytoplasm	kinase	safety		1152	12709	24264
CKS2	CDC28 protein kinase regulatory subunit 2	P33552	-1.27	5.52e-05	-0.803	0.00168	-1.484	1.34e-06	Other	kinase			1164	66197	498709
CLMP	CXADR like membrane protein	Q9H6B4	0.564	0.000185	-0.125	0.00757	0.496	0.000209	Plasma Membrane	other			79827	71566	286939
CLPTM1	CLPTM1 regulator of GABA type A receptor forward trafficking	O96005	0.001	0.0184	0.032	0.0156	0.253	0.00112	Plasma Membrane	other			1209	56457	292696
CPSF2	cleavage and polyadenylation specific factor 2	Q9P2I0	-0.371	2.56e-08	-0.173	0.029	-0.162	7.83e-08	Nucleus	other			53981	51786	299256
CRIP2	cysteine rich protein 2	P52943	-0.075	0.0431	-0.209	0.000238	-0.397	3.75e-07	Nucleus	other			1397
CSK	C-terminal Src kinase	P41240	-0.217	0.00265	-0.194	0.0291	-0.251	2.71e-06	Cytoplasm	kinase		bosutinib	1445	12988	315707
CSTB	cystatin B	P04080	-0.206	0.0396	-0.455	0.00906	-0.761	1.94e-08	Cytoplasm	peptidase	diagnosis		1476	13014	25308
CTPS1	CTP synthase 1	P17812	-0.27	0.0238	-0.246	0.0122	-0.339	7.59e-07	Nucleus	enzyme		cytidine triphosphate synthetase inhibitor	1503	51797	313560
CTSD	cathepsin D	P07339	0.123	0.000419	0.022	0.0314	0.522	2.55e-06	Cytoplasm	peptidase	diagnosis,unspecified application		1509	13033	171293
CUL5	cullin 5	Q93034	0.5	1.19e-08	-0.057	0.0258	0.34	0.000785	Nucleus	ion channel			8065	75717	64624
CUL4A	cullin 4A	Q13619	-0.272	1e-05	-0.077	0.0363	-0.182	1.94e-06	Nucleus	other			8451	99375	361181
CWC22	CWC22 spliceosome associated protein homolog	Q9HCG8	0.607	0.00407	0.378	0.00851	0.581	6.3e-06	Nucleus	other			57703	80744	362153
CYP51A1	cytochrome P450 family 51 subfamily A member 1	Q16850	-0.59	2.47e-09	-0.202	0.012	-0.328	1.4e-06	Cytoplasm	enzyme		betamethasone/clotrimazole,bifonazole,clotrimazole,econazole,efinaconazole,fluconazole,itraconazole,ketoconazole,luliconazole,miconazole,oxiconazole,posaconazole,sertaconazole,terconazole,voriconazole	1595	13121	25427
DCC	DCC netrin 1 receptor	P43146	0.292	0.0398	-0.185	0.0479	0.353	0.00447	Plasma Membrane	transmembrane receptor	prognosis		1630	13176	25311
DHX15	DEAH-box helicase 15	O43143	-0.067	2.18e-05	-0.033	0.00857	-0.025	6.85e-05	Nucleus	enzyme			1665	13204	289693
DIAPH3	diaphanous related formin 3	Q9NSV4	-1.029	2.96e-09	-0.474	0.00187	-0.896	0.000237	Cytoplasm	enzyme			81624	56419	290396
DNAJA1	DnaJ heat shock protein family (Hsp40) member A1	P31689	0.439	1.64e-12	-0.263	0.0108	0.633	3.82e-09	Nucleus	other			3301	15502	65028
DNAJC9	DnaJ heat shock protein family (Hsp40) member C9	Q8WXX5	-0.122	0.00158	-0.045	0.0116	-0.331	2.17e-06	Nucleus	other			23234	108671	364240
DPH5	diphthamide biosynthesis 5	Q9H2P9	-0.22	0.0081	-0.395	0.0472	-0.45	0.00132	Cytoplasm	enzyme			51611	69740	295394
DUT	deoxyuridine triphosphatase	P33316	-0.246	9.58e-06	-0.221	0.00171	-0.723	8.65e-10	Nucleus	enzyme		TAS-114	1854	110074	497778
EBF3	EBF transcription factor 3	Q9H4W6	-0.214	0.000171	-0.18	0.000515	-0.39	0.000173	Nucleus	transcription regulator			253738	13593	361668
ECHS1	enoyl-CoA hydratase, short chain 1	P30084	-0.267	8.62e-05	-0.339	0.0123	-0.489	0.0069	Cytoplasm	enzyme			1892	93747	140547|100911186
ECT2	epithelial cell transforming 2	Q9H8V3	-0.444	0.00202	-0.341	0.00725	-0.619	4.71e-05	Cytoplasm	other			1894	13605	361921
EIF5B	eukaryotic translation initiation factor 5B	O60841	-0.142	0.00419	-0.143	0.00283	-0.204	5.36e-05	Cytoplasm	translation regulator			9669	226982	308306
EMC7	ER membrane protein complex subunit 7	Q9NPA0	0.176	0.00125	0.19	0.0487	0.388	0.00342	Cytoplasm	other			56851	73024	296050
EML4	EMAP like 4	Q9HC35	-0.054	0.000198	-0.085	2.57e-05	0.02	1.39e-05	Cytoplasm	other			27436	78798	313861
ERCC6L	ERCC excision repair 6 like, spindle assembly checkpoint helicase	Q2NKX8	-0.353	0.00161	-0.258	0.0369	-0.741	6.86e-07	Nucleus	enzyme			54821	236930	317252
EZR	ezrin	P15311	-0.049	0.000605	-0.162	0.00186	-0.267	9.59e-09	Plasma Membrane	other	prognosis		7430	22350	54319
FANCI	FA complementation group I	Q9NVI1	-0.83	3.04e-24	-0.314	0.00669	-1.098	2.43e-23	Nucleus	other			55215	208836	100360594
FASN	fatty acid synthase	P49327	-0.514	2.63e-45	-0.303	5.05e-11	-0.833	1.16e-71	Cytoplasm	enzyme	diagnosis,efficacy	3-V bioscience-2640,cerulenin,orlistat,TVB-2640	2194	14104	50671
FDFT1	farnesyl-diphosphate farnesyltransferase 1	P37268	-0.524	1.15e-11	-0.493	1.32e-06	-0.856	1.4e-09	Cytoplasm	enzyme	unspecified application	lapaquistat,zoledronic acid	2222	14137	29580
FKBP9	FKBP prolyl isomerase 9	O95302	0.155	0.000306	-0.105	0.0378	0.33	5.61e-07	Cytoplasm	enzyme			11328	27055	297123
FN1	fibronectin 1	P02751	-0.693	9.39e-88	-0.073	2.78e-05	-0.643	2.81e-74	Extracellular Space	enzyme	diagnosis,efficacy,prognosis,unspecified application	L19-IL2 monoclonal antibody-cytokine fusion protein,L19-IL2 monoclonal antibody-cytokine fusion protein/L19TNFalpha,L19TNFalpha,ocriplasmin	2335	14268	25661
FSCN1	fascin actin-bundling protein 1	Q16658	-0.137	1e-05	-0.113	0.0287	-0.415	1.54e-14	Cytoplasm	other	unspecified application		6624	14086	683788
FYTTD1	forty-two-three domain containing 1	Q96QD9	0.289	1.55e-05	0.267	9.88e-06	0.446	5.77e-07	Nucleus	other			84248	69823	360726
GNPAT	glyceronephosphate O-acyltransferase	O15228	-0.401	1.39e-09	-0.125	0.0273	-0.126	0.000149	Cytoplasm	enzyme	diagnosis		8443	14712	84470
GSPT1	G1 to S phase transition 1	P15170	-0.123	0.000423	-0.223	0.000935	-0.276	1.27e-13	Cytoplasm	translation regulator			2935	14852	24420|100911685
GYS1	glycogen synthase 1	P13807	-0.15	0.0239	-0.134	0.0243	-0.305	0.0431	Cytoplasm	enzyme			2997	14936	690987
HAGH	hydroxyacylglutathione hydrolase	Q16775	0.347	0.00383	0.112	0.0398	0.127	0.0204	Cytoplasm	enzyme			3029	14651	24439
HECTD1	HECT domain E3 ubiquitin protein ligase 1	Q9ULT8	-0.384	0.0326	-0.274	0.0424	-0.404	0.00419	Other	enzyme			25831	207304	362736
HELLS	helicase, lymphoid specific	Q9NRZ9	-0.914	1.82e-15	-0.346	0.000828	-1.009	2.8e-10	Nucleus	enzyme			3070	15201
HLTF	helicase like transcription factor	Q14527	-0.229	0.0177	-0.367	0.00205	-0.47	5.42e-06	Nucleus	transcription regulator	diagnosis		6596	20585	295568
HMGCL	3-hydroxy-3-methylglutaryl-CoA lyase	P35914	0.643	1.02e-10	0.332	0.0329	0.931	1.77e-09	Cytoplasm	enzyme			3155	15356	79238
HMGCS1	3-hydroxy-3-methylglutaryl-CoA synthase 1	Q01581	-0.383	6.77e-08	-0.425	8.42e-06	-0.87	4.93e-12	Cytoplasm	enzyme			3157	208715	29637
HMGN1	high mobility group nucleosome binding domain 1	P05114	0.743	0.0384	1.313	0.00176	1.8	0.000279	Nucleus	transcription regulator	unspecified application		3150	15312	360704|100911295
HNRNPCL3/HNRNPCL4	heterogeneous nuclear ribonucleoprotein C like 3	B7ZW38	0.19	0.00894	0.154	0.00253	0.438	0.00143	Nucleus	other			649330|101060301		100911576
HNRNPUL2	heterogeneous nuclear ribonucleoprotein U like 2	Q1KMD3	0.095	0.00149	0.167	0.00213	0.333	0.00839	Nucleus	other			221092	68693	309197
HSD17B10	hydroxysteroid 17-beta dehydrogenase 10	Q99714	0.205	0.00038	0.141	0.00958	0.201	0.0141	Cytoplasm	enzyme			3028	15108	63864
HSPA5	heat shock protein family A (Hsp70) member 5	P11021	0.043	0.0036	0.199	0.012	0.047	0.00507	Cytoplasm	enzyme	efficacy,unspecified application		3309	14828	25617
HSPA9	heat shock protein family A (Hsp70) member 9	P38646	0.228	1.14e-10	0.339	0.0018	0.289	3.67e-09	Cytoplasm	other			3313	15526	291671
HSPD1	heat shock protein family D (Hsp60) member 1	P10809	0.749	7.16e-24	0.244	0.00064	0.774	2.48e-14	Cytoplasm	enzyme	diagnosis,prognosis		3329	15510	63868
HSPE1	heat shock protein family E (Hsp10) member 1	P61604	3.316	4.5e-11	2.149	0.0102	2.993	3.38e-12	Cytoplasm	enzyme			3336	15528|628438	25462
ICAM1	intercellular adhesion molecule 1	P05362	1.294	0.0325	0.711	0.0306	2.158	0.0261	Plasma Membrane	transmembrane receptor	diagnosis,efficacy,prognosis,unspecified application	tyroserleutide	3383	15894	25464
IDE	insulin degrading enzyme	P14735	-0.07	0.0149	-0.116	0.0479	-0.203	3.73e-05	Extracellular Space	peptidase		bacitracin	3416	15925	25700
ILF3	interleukin enhancer binding factor 3	Q12906	0.077	0.0199	0.26	0.0155	0.161	0.00685	Nucleus	transcription regulator			3609	16201	84472
ILK	integrin linked kinase	Q13418	-0.22	5.56e-05	-0.062	0.00496	-0.225	1.32e-06	Plasma Membrane	kinase			3611	16202	170922
ITM2C	integral membrane protein 2C	Q9NQX7	0.681	3.79e-06	-0.046	0.00776	0.513	0.0092	Cytoplasm	other			81618	64294	301575
KIF11	kinesin family member 11	P52732	-0.234	0.000689	-0.416	6.3e-08	-0.411	3.22e-17	Nucleus	other		4SC-205,ALN-VSP02,ARRY-520,AZD4877,ispinesib,litronesib,MK-0731,SB-743921	3832	16551	171304
KIF20A	kinesin family member 20A	O95235	-0.371	2.44e-07	-0.075	5.12e-06	-0.395	2.08e-07	Cytoplasm	other			10112	19348	361308
KIFC1	kinesin family member C1	Q9BW19	-0.535	3.78e-12	-0.267	0.0127	-0.564	4.3e-12	Nucleus	enzyme			3833	16580|100502766	294286
KNTC1	kinetochore associated 1	P50748	-0.578	5.79e-11	-0.287	0.00577	-0.911	5.75e-12	Nucleus	other			9735	208628	304477
LAMP1	lysosomal associated membrane protein 1	P11279	0.125	9.27e-05	0.042	0.00157	0.433	2.04e-06	Plasma Membrane	other		SAR428926	3916	16783	25328
LAMTOR1	late endosomal/lysosomal adaptor, MAPK and MTOR activator 1	Q6IAA8	-0.042	0.00107	0.187	6.67e-08	0.076	0.000205	Plasma Membrane	other			55004	66508	308869|100361543
LIMD2	LIM domain containing 2	Q9BT23	-0.685	0.014	-0.835	0.00943	-1.284	0.00127	Other	other	unspecified application		80774	67803	360646
LMNA	lamin A/C	P02545	0.171	0.000346	0.082	0.0129	0.19	2.33e-05	Nucleus	other			4000	16905	60374
LONP1	lon peptidase 1, mitochondrial	P36776	0.012	7.72e-05	0.055	0.0178	0.341	2.77e-12	Cytoplasm	peptidase			9361	74142	170916
LRPPRC	leucine rich pentatricopeptide repeat containing	P42704	0.218	3.18e-08	0.072	0.0423	0.241	1.16e-10	Cytoplasm	other			10128	72416	313867
LUC7L3	LUC7 like 3 pre-mRNA splicing factor	O95232	0.227	0.02	0.007	0.0431	0.09	0.0014	Nucleus	other			51747	67684	360602
MACF1	microtubule actin crosslinking factor 1	Q9UPN3	-0.045	0.0454	-0.044	0.000283	-0.102	9.3e-07	Cytoplasm	enzyme			23499
MAP4K4	mitogen-activated protein kinase kinase kinase kinase 4	O95819	-0.754	2.58e-19	-0.092	0.0371	-0.605	3.26e-08	Cytoplasm	kinase			9448	26921	301363
MDN1	midasin AAA ATPase 1	Q9NU22	-0.576	6.39e-25	-0.038	0.0189	-0.441	5.55e-11	Nucleus	other			23195	100019	362498
METAP2	methionyl aminopeptidase 2	P50579	-0.494	4.5e-07	-0.245	0.0477	-0.573	6.92e-09	Cytoplasm	peptidase	unspecified application	beloranib,nitroxoline,O-(chloroacetylcarbamoyl)fumagillol,PPI-2458,SDX-7320,XMT-1107	10988	56307	64370
METTL16	methyltransferase like 16	Q86W50	0.451	0.00192	-0.074	0.0239	0.367	0.00401	Nucleus	enzyme			79066	67493
METTL7B	methyltransferase like 7B	Q6UX53	-0.18	0.0361	-0.189	0.0245	-0.225	0.00329	Other	enzyme			196410	71664	366792
MKI67	marker of proliferation Ki-67	P46013	-0.733	4.36e-37	-0.191	6.13e-08	-0.595	1.48e-34	Nucleus	other	diagnosis,disease progression,efficacy,prognosis,response to therapy,unspecified application		4288	17345	291234
MMP1	matrix metallopeptidase 1	P03956	-1.047	2.32e-07	-0.472	0.00345	-1.146	1.1e-06	Extracellular Space	peptidase	diagnosis,efficacy,safety	marimastat,rebimastat	4312	83995	300339
MRFAP1	Morf4 family associated protein 1	Q9Y605	-0.211	0.0102	-0.249	0.013	-0.418	0.0102	Nucleus	other			93621	67568	282585
MRPL12	mitochondrial ribosomal protein L12	P52815	0.325	0.0273	0.452	6.77e-05	0.38	0.0145	Cytoplasm	other			6182	56282	303746
MSH2	mutS homolog 2	P43246	-0.327	0.00119	-0.165	0.0258	-0.226	0.000306	Nucleus	enzyme	diagnosis,prognosis		4436	17685	81709
MTAP	methylthioadenosine phosphorylase	Q13126	-0.075	0.0302	-0.108	0.0086	-0.286	0.000246	Nucleus	enzyme	efficacy,prognosis,safety		4507	66902
MYH10	myosin heavy chain 10	P35580	-0.262	0.00014	-0.192	0.00102	-0.244	6.44e-06	Cytoplasm	enzyme	unspecified application		4628	77579	79433
NAA50	N(alpha)-acetyltransferase 50, NatE catalytic subunit	Q9GZZ1	-0.251	0.0297	-0.324	0.0112	-0.473	6.49e-05	Cytoplasm	enzyme			80218	72117	288108
NCAPG	non-SMC condensin I complex subunit G	Q9BPX3	-0.147	0.00143	-0.15	0.0155	-0.314	6.39e-07	Nucleus	other			64151	54392	305392
NDC80	NDC80 kinetochore complex component	O14777	-0.363	4.55e-12	-0.283	1.06e-09	-0.724	5.3e-12	Nucleus	other			10403	67052	301701
NEFM	neurofilament medium	P07197	-0.274	0.000478	0.272	0.0254	-0.19	0.0247	Plasma Membrane	other			4741
NELL2	neural EGFL like 2	Q99435	-0.231	0.000681	-0.201	0.04	-0.339	1.49e-05	Extracellular Space	other			4753	54003	81734
NHLRC2	NHL repeat containing 2	Q8NBF2	-0.143	0.000995	-0.112	0.00954	-0.21	0.00024	Cytoplasm	enzyme			374354	66866	307986
NPC2	NPC intracellular cholesterol transporter 2	P61916	0.36	0.0109	0.6	2.43e-05	0.171	0.00487	Extracellular Space	transporter			10577	67963	286898
NPM1	nucleophosmin 1	P06748	0.527	0.00361	-0.037	0.00131	0.481	1.44e-05	Nucleus	transcription regulator	disease progression,unspecified application		4869	18148	25498
NRCAM	neuronal cell adhesion molecule	Q92823	-0.141	0.000562	-0.282	1.79e-07	-0.163	7.02e-06	Plasma Membrane	other			4897	319504	497815
NRDC	nardilysin convertase	O43847	-0.155	5.32e-05	-0.157	3.67e-05	-0.536	1.92e-16	Cytoplasm	peptidase			4898	230598	25499
NUP107	nucleoporin 107	P57740	-0.247	2.91e-10	-0.134	0.00264	-0.053	0.000109	Nucleus	other			57122	103468	116555
OGA	O-GlcNAcase	O60502	-0.133	0.0446	-0.225	0.0133	-0.307	2.82e-11	Cytoplasm	enzyme			10724	76055	154968
OLA1	Obg like ATPase 1	Q9NTK5	-0.231	0.0339	-0.169	0.0412	-0.468	2.38e-07	Cytoplasm	enzyme			29789	67059	296488
OLFML3	olfactomedin like 3	Q9NRN5	-0.245	0.0106	-0.344	4.91e-05	-0.661	0.000346	Extracellular Space	other			56944	99543	310743
PALLD	palladin, cytoskeletal associated protein	Q8WX93	-0.363	0.0302	-0.322	0.000108	-0.552	3.03e-05	Plasma Membrane	other			23022	72333	100360205
PARD3	par-3 family cell polarity regulator	Q8TEW0	-0.29	0.00218	-0.181	0.0274	-0.417	0.000627	Plasma Membrane	other			56288	93742	81918
PBK	PDZ binding kinase	Q96KB5	-0.43	0.00015	-0.056	0.0075	-0.487	1.03e-06	Cytoplasm	kinase			55872	52033	290326
PCM1	pericentriolar material 1	Q15154	-0.243	1.02e-05	0.019	0.0155	-0.362	4.85e-13	Cytoplasm	other			5108	18536	81740
PDLIM5	PDZ and LIM domain 5	Q96HC4	-0.04	0.000143	-0.118	0.00625	-0.263	2.91e-11	Cytoplasm	other	unspecified application		10611	56376	64353
PDLIM7	PDZ and LIM domain 7	Q9NR12	-0.202	0.0148	-0.211	0.00447	-0.256	0.0138	Cytoplasm	other	unspecified application		9260	67399	286908
PDXDC1	pyridoxal dependent decarboxylase domain containing 1	Q6P996	0.254	8.07e-05	-0.04	0.0158	0.231	1.76e-05	Cytoplasm	other			23042	94184	304721
PEG10	paternally expressed 10	Q86TG7	-0.472	0.00109	-0.309	0.00545	-0.409	8.61e-05	Nucleus	other			23089	170676	102553587
PFAS	phosphoribosylformylglycinamidine synthase	O15067	-0.132	2.49e-05	-0.237	0.0178	-0.439	1.88e-12	Cytoplasm	enzyme			5198	237823	287420
PHB	prohibitin	P35232	-0.036	0.0253	-0.335	0.0217	-0.124	0.0291	Nucleus	transcription regulator	diagnosis	prohibitin-targeting peptide 1	5245	18673	25344
PHIP	pleckstrin homology domain interacting protein	Q8WWQ0	-0.469	4.19e-18	-0.032	0.0248	-0.371	3.32e-09	Nucleus	other			55023	83946	315843
PIMREG	PICALM interacting mitotic regulator	Q9BSJ6	-1.041	0.0107	-0.21	0.0376	-1.022	0.0035	Nucleus	other			54478	109212	360559
PKP1	plakophilin 1	Q13835	0.494	8.33e-10	0.153	5.68e-06	0.636	1.01e-10	Plasma Membrane	other			5317	18772	304822
PODXL2	podocalyxin like 2	Q9NZ53	-0.719	0.0239	-0.277	0.0274	-0.729	0.00278	Plasma Membrane	other			50512	319655	297433
PRKAR1A	protein kinase cAMP-dependent type I regulatory subunit alpha	P10644	0.802	3.08e-13	-0.169	0.0283	0.616	4.55e-09	Cytoplasm	kinase			5573	19084	25725
PRKCSH	protein kinase C substrate 80K-H	P14314	0.081	0.00441	0.12	0.0122	0.182	0.00187	Cytoplasm	enzyme			5589	19089	300445
PSAP	prosaposin	P07602	0.69	1.47e-06	0.484	0.0178	0.792	5.98e-07	Extracellular Space	enzyme	unspecified application		5660	19156	25524
PTK2	protein tyrosine kinase 2	Q05397	-0.335	1.74e-09	-0.206	0.00019	-0.443	3.38e-12	Cytoplasm	kinase	diagnosis,disease progression,efficacy,prognosis	BI 853520,conteltinib,lorlatinib,repotrectinib	5747	14083	25614
RAB14	RAB14, member RAS oncogene family	P61106	0.241	0.000604	0.117	0.0232	0.459	0.00131	Cytoplasm	enzyme			51552	68365	94197
RAB7A	RAB7A, member RAS oncogene family	P51149	0.025	0.0205	0.146	0.00831	0.303	0.00671	Cytoplasm	enzyme			7879	19349	29448
RACGAP1	Rac GTPase activating protein 1	Q9H0H5	-0.203	0.00667	-0.074	0.0316	-0.184	0.000995	Cytoplasm	transporter	unspecified application		29127	26934	315298
RACK1	receptor for activated C kinase 1	P63244	0.008	0.0457	0.101	0.0403	-0.179	0.0321	Cytoplasm	enzyme			10399	14694	83427
RANBP1	RAN binding protein 1	P43487	-0.098	0.0143	-0.15	0.0455	-0.346	6.94e-09	Nucleus	other	unspecified application		5902	19385	360739
RNASEH2C	ribonuclease H2 subunit C	Q8TDP1	-0.141	0.0154	-0.162	0.0372	-0.369	0.000624	Other	other			84153	68209	100361939
RNGTT	RNA guanylyltransferase and 5'-phosphatase	O60942	-0.715	0.0014	-0.136	0.038	-0.569	0.000104	Nucleus	phosphatase			8732	24018	313131
RPL19	ribosomal protein L19	P84098	0.116	0.0149	0.09	0.0129	0.476	0.0335	Cytoplasm	other			6143	19921	81767
RPP14	ribonuclease P/MRP subunit p14	O95059	0.235	0.0294	0.119	0.0173	0.13	0.00748	Nucleus	enzyme			11102	67053	361020
RRM1	ribonucleotide reductase catalytic subunit M1	P23921	-0.515	1.66e-08	-0.268	0.00127	-0.861	5.25e-15	Nucleus	enzyme	efficacy,response to therapy	5-fluorouracil/gemcitabine,alemtuzumab/cyclophosphamide/fludarabine phosphate,alemtuzumab/cyclophosphamide/fludarabine phosphate/mitoxantrone,alemtuzumab/cyclophosphamide/fludarabine phosphate/rituximab,alemtuzumab/fludarabine phosphate,bevacizumab/gemcitabine,bortezomib/cladribine/rituximab,bosutinib/hydroxyurea/ponatinib,capecitabine/docetaxel/gemcitabine,capecitabine/gemcitabine,cetuximab/gemc…	6240	20133	685579
RRM2	ribonucleotide reductase regulatory subunit M2	P31350	-0.707	7.79e-08	-0.527	0.000264	-0.894	4.28e-13	Nucleus	enzyme		5-fluorouracil/gemcitabine,alemtuzumab/cyclophosphamide/fludarabine phosphate,alemtuzumab/cyclophosphamide/fludarabine phosphate/mitoxantrone,alemtuzumab/cyclophosphamide/fludarabine phosphate/rituximab,alemtuzumab/fludarabine phosphate,bevacizumab/gemcitabine,bortezomib/cladribine/rituximab,capecitabine/docetaxel/gemcitabine,capecitabine/gemcitabine,chlorambucil/fludarabine phosphate,cladribine,…	6241	20135	362720|100359539
RUFY1	RUN and FYVE domain containing 1	Q96T51	0.518	0.0265	0.271	0.0139	0.487	0.000177	Cytoplasm	other			80230	216724	360521
SCRIB	scribble planar cell polarity protein	Q14160	-0.447	3.05e-26	0.042	0.0266	-0.329	1.2e-14	Cytoplasm	other			23513	105782	362938
SDCBP	syndecan binding protein	O00560	0.151	0.000629	0.289	0.00112	0.073	0.00796	Plasma Membrane	enzyme			6386	53378	83841
SEC23IP	SEC23 interacting protein	Q9Y6Y8	-0.065	0.00612	-0.082	0.00225	-0.161	2.57e-05	Cytoplasm	other			11196	207352	309010
SELENOS	selenoprotein S	Q9BQE4	0.286	0.0175	0.361	0.0176	0.343	0.0359	Cytoplasm	other			55829	109815	286900
SERBP1	SERPINE1 mRNA binding protein 1	Q8NC51	-0.353	6.41e-07	-0.193	0.0378	-0.319	6.63e-05	Cytoplasm	other			26135	66870
SERPINE2	serpin family E member 2	P07093	-0.496	0.00407	-0.462	0.0265	-0.427	0.00675	Extracellular Space	other			5270	20720	29366
SKA3	spindle and kinetochore associated complex subunit 3	Q8IX90	-0.741	0.0107	-0.222	0.0198	-1.073	3.06e-09	Nucleus	other			221150	219114	361047
SLC35F2	solute carrier family 35 member F2	Q8IXU6	0.398	0.000363	0.352	0.0129	0.708	1.5e-05	Other	other			54733	72022
SMARCA1	SWI/SNF related, matrix associated, actin dependent regulator of chromatin, subfamily a, member 1	P28370	0.538	1.24e-12	-0.172	0.00298	0.426	3.32e-12	Nucleus	transcription regulator			6594	93761	317575
SMC2	structural maintenance of chromosomes 2	O95347	-0.185	8.36e-17	-0.031	0.00225	-0.251	7.38e-29	Nucleus	transporter			10592	14211	362519
SMC4	structural maintenance of chromosomes 4	Q9NTJ3	-0.385	1.43e-20	-0.278	2.54e-07	-0.52	8.33e-27	Nucleus	transporter			10051	70099	295107
SMCHD1	structural maintenance of chromosomes flexible hinge domain containing 1	A6NHR9	-0.215	5.6e-05	-0.104	0.016	-0.03	0.0149	Nucleus	enzyme			23347	74355	316732
SOGA1	suppressor of glucose, autophagy associated 1	O94964	-0.338	0.0206	-0.312	0.0352	-0.507	0.000473	Extracellular Space	other			140710	320706	311578
SPAG5	sperm associated antigen 5	Q96R06	-0.512	1.93e-07	-0.294	0.00593	-0.694	2.35e-05	Nucleus	peptidase			10615	54141	252918
SPC24	SPC24 component of NDC80 kinetochore complex	Q8NBT2	-0.191	0.000199	-0.13	0.00808	-0.628	1.65e-06	Cytoplasm	other			147841	67629	363028
SPC25	SPC25 component of NDC80 kinetochore complex	Q9HBM1	-0.349	1.95e-09	-0.166	5.71e-07	-0.645	1.01e-06	Cytoplasm	other			57405	66442	295661
SPIN1	spindlin 1	Q9Y657	-0.118	7.92e-05	-0.191	0.00318	-0.121	0.00924	Nucleus	other			10927	20729	361217|100363675
SPINDOC	spindlin interactor and repressor of chromatin binding	Q9BUA3	0.432	4.48e-05	-0.125	0.00696	0.33	0.000486	Other	other			144097	68229	361719
SRPK1	SRSF protein kinase 1	Q96SB4	-0.319	2.55e-10	-0.134	0.0264	-0.168	0.000109	Nucleus	kinase			6732	20815	361811
SRRM2	serine/arginine repetitive matrix 2	Q9UQ35	0.137	0.025	0.155	0.0384	0.344	0.00625	Nucleus	other			23524
STIM2	stromal interaction molecule 2	Q9P246	-0.391	0.0011	-0.313	0.026	-0.263	0.047	Plasma Membrane	transporter	efficacy		57620	116873	117087
STOM	stomatin	P27105	0.426	0.0266	0.401	0.02	0.551	0.000806	Plasma Membrane	other			2040	13830	296655
STX7	syntaxin 7	O15400	0.266	0.0429	0.315	0.0123	0.4	7.85e-06	Plasma Membrane	transporter			8417	53331	60466|100910446
SURF6	surfeit 6	O75683	-0.277	0.0475	0.223	0.00706	0.108	0.000596	Nucleus	other			6838	20935	303076
SYT1	synaptotagmin 1	P21579	0.7	1.21e-08	-0.265	0.0413	0.689	0.0001	Cytoplasm	transporter			6857	20979	25716
TACC1	transforming acidic coiled-coil containing protein 1	O75410	-0.025	0.021	0.05	0.000792	-0.008	0.0196	Nucleus	other			6867	320165	306562
TACC3	transforming acidic coiled-coil containing protein 3	Q9Y6A5	-0.653	5.42e-10	-0.454	2.17e-06	-0.684	3.41e-07	Nucleus	other			10460	21335	360962
TAOK1	TAO kinase 1	Q7L7X3	-0.013	0.00553	-0.23	0.0131	-0.133	0.0142	Cytoplasm	kinase			57551	216965	286993
TBL3	transducin beta like 3	Q12788	-0.516	1.53e-05	0.241	0.00731	-0.311	0.0267	Cytoplasm	peptidase			10607	213773	287120
TLN1	talin 1	Q9Y490	-0.018	0.00299	-0.073	0.0177	-0.17	0.000159	Plasma Membrane	other	unspecified application		7094	21894	313494
TMBIM6	transmembrane BAX inhibitor motif containing 6	P55061	0.42	0.0122	0.295	0.0442	0.531	0.00527	Nucleus	other			7009	110213	24822
TMEM106B	transmembrane protein 106B	Q9NUM4	0.583	0.00926	0.842	0.0324	0.761	0.00426	Cytoplasm	other			54664	71900	312132
TNS1	tensin 1	Q9HBL0	0.505	7.17e-08	-0.049	0.0196	0.589	9.62e-08	Plasma Membrane	other			7145	21961	301509
TOM1	target of myb1 membrane trafficking protein	O60784	0.394	1.91e-05	0.262	0.0135	0.4	0.00064	Cytoplasm	transporter			10043	21968	361370
TRA2B	transformer 2 beta homolog	P62995	-0.003	0.0036	0.038	0.0241	0.108	0.0135	Nucleus	other			6434	20462	117259
TTI1	TELO2 interacting protein 1	O43156	-0.591	0.0021	0	0.0485	-0.662	0.000409	Cytoplasm	other			9675	75425	499935
TTLL12	tubulin tyrosine ligase like 12	Q14166	-0.268	6.14e-05	-0.028	0.046	-0.479	3.35e-08	Cytoplasm	other			23170	223723	300105
TUBB3	tubulin beta 3 class III	Q13509	0.114	0.00961	-0.023	0.0451	-0.237	0.0017	Cytoplasm	other	response to therapy	6-mercaptopurine/vincristine,ABT-751,bevacizumab/docetaxel,bevacizumab/docetaxel/prednisone/thalidomide/zoledronic acid,bevacizumab/paclitaxel,bevacizumab/paclitaxel/pemetrexed,bevacizumab/paclitaxel/topotecan,BMS-275183,capecitabine/docetaxel,capecitabine/docetaxel/gemcitabine,capecitabine/docetaxel/oxaliplatin/trastuzumab,capecitabine/ixabepilone,cevipabulin,colchicine,colchicine/probenecid,cyc…	10381	22152	246118
TYMS	thymidylate synthetase	P04818	-0.45	5.1e-07	-0.06	0.00828	-0.874	4.35e-11	Nucleus	enzyme	diagnosis,disease progression,efficacy,prognosis,response to therapy	1843U89,5-fluorouracil,5-fluorouracil/gemcitabine,5-fluorouracil/imiquimod,5-fluorouracil/irinotecan,5-fluorouracil/irinotecan/oxaliplatin,5-fluorouracil/oxaliplatin,bevacizumab/5-fluorouracil,bevacizumab/5-fluorouracil/irinotecan/oxaliplatin,bevacizumab/capecitabine,bevacizumab/capecitabine/irinotecan,bevacizumab/capecitabine/irinotecan/oxaliplatin,bevacizumab/capecitabine/oxaliplatin,bevacizuma…	7298	22171	29261
UBE2C	ubiquitin conjugating enzyme E2 C	O00762	-0.479	0.00559	-0.216	0.0205	-0.697	0.0336	Cytoplasm	enzyme			11065	68612	296368
UCHL5	ubiquitin C-terminal hydrolase L5	Q9Y5K5	-0.14	0.00748	-0.056	0.017	-0.215	0.00548	Cytoplasm	peptidase		VLX1570	51377	56207	360853
VAX1	ventral anterior homeobox 1	Q5SQQ9	-0.789	0.00353	0.307	0.00694	-0.768	5.95e-06	Nucleus	transcription regulator			11023	22326	64571
VRK1	VRK serine/threonine kinase 1	Q99986	-0.102	6.63e-06	0.119	0.00125	-0.128	0.000731	Nucleus	kinase			7443	22367	362779
WASHC2A/WASHC2C	WASH complex subunit 2A	Q641Q2	0.111	0.0119	0.226	0.0229	0.3	0.0136	Cytoplasm	other			253725|387680	28006	297530
YBX1	Y-box binding protein 1	P67809	-0.186	0.0295	0.32	0.0469	-0.191	0.0454	Nucleus	transcription regulator			4904	22608	500538

## Sheet: 630 unique (q<0.05)
© 2000-2020 QIAGEN. All rights reserved.			AUY-VE
Symbol	Entrez Gene Name	UniProt/Swiss-Prot Accession	Expr Log Ratio	Expr False Discovery Rate (q-value)	Location	Type(s)	Biomarker Application(s)	Drug(s)	Entrez Gene ID for Human	Entrez Gene ID for Mouse	Entrez Gene ID for Rat
AAGAB	alpha and gamma adaptin binding protein	Q6PD74	-0.879	0.0241	Cytoplasm	other			79719	66939	171435
AARS1	alanyl-tRNA synthetase 1	P49588	-0.282	0.0104	Cytoplasm	enzyme			16	234734	292023
AASDHPPT	aminoadipate-semialdehyde dehydrogenase-phosphopantetheinyl transferase	Q9NRN7	-0.369	0.0202	Cytoplasm	enzyme			60496	67618	300328
ABAT	4-aminobutyrate aminotransferase	P80404	0.846	0.0141	Cytoplasm	enzyme		theophylline/tretinoin/valproic acid,valproic acid,vigabatrin	18	268860	81632
ABCB7	ATP binding cassette subfamily B member 7	O75027	0.208	0.00187	Cytoplasm	transporter	unspecified application		22	11306	302395
ABCB8	ATP binding cassette subfamily B member 8	Q9NUT2	0.237	0.0115	Cytoplasm	transporter			11194	74610	362302
ABCC4	ATP binding cassette subfamily C member 4	O15439	0.264	0.00458	Plasma Membrane	transporter	prognosis		10257	239273	170924
ABHD17B	abhydrolase domain containing 17B	Q5VST6	-0.792	0.00722	Plasma Membrane	peptidase			51104	226016	309399
ACAT2	acetyl-CoA acetyltransferase 2	Q9BWD1	-0.024	0.00645	Cytoplasm	enzyme			39	110460|224530	308100|365096
ACBD3	acyl-CoA binding domain containing 3	Q9H3P7	0.595	0.000494	Cytoplasm	other			64746	170760	289312
ACBD5	acyl-CoA binding domain containing 5	Q5T8D3	0.472	0.0284	Nucleus	other			91452	74159	307170|679565|100910957
ACBD6	acyl-CoA binding domain containing 6	Q9BR61	-0.459	0.0169	Cytoplasm	other			84320	72482	289125
ACOX1	acyl-CoA oxidase 1	Q15067	0.574	9.31e-10	Cytoplasm	enzyme			51	11430	50681
ACPP	acid phosphatase, prostate	P15309	0.051	0.0315	Extracellular Space	phosphatase	efficacy,unspecified application		55	56318	56780
ACTG1	actin gamma 1	P63261	-0.757	0.00498	Cytoplasm	other	unspecified application		71	11465	287876
ACYP1	acylphosphatase 1	P07311	-0.446	0.0339	Cytoplasm	enzyme			97	66204	299203
ADD1	adducin 1	P35611	0.314	3.61e-05	Cytoplasm	other			118	11518	24170
ADGRE5	adhesion G protein-coupled receptor E5	P48960	0.462	0.0171	Plasma Membrane	G-protein coupled receptor			976	26364	361383
ADH5	alcohol dehydrogenase 5 (class III), chi polypeptide	P11766	-0.148	0.00179	Cytoplasm	enzyme			128	11532	100145871
ADI1	acireductone dioxygenase 1	Q9BV57	-0.52	0.00437	Nucleus	enzyme			55256	104923	298934
ADSL	adenylosuccinate lyase	P30566	-0.13	0.00619	Cytoplasm	enzyme			158	11564	315150
ADSS2	adenylosuccinate synthase 2	P30520	-0.396	8.1e-05	Cytoplasm	enzyme		adenylosuccinate synthetase inhibitor,alanosine	159	11566	289276
AFAP1	actin filament associated protein 1	Q8N556	0.294	0.00139	Cytoplasm	other	disease progression		60312	70292	140935
AGPS	alkylglycerone phosphate synthase	O00116	-0.007	0.0469	Cytoplasm	enzyme			8540	228061	84114
AHCY	adenosylhomocysteinase	P23526	-0.142	0.0214	Cytoplasm	enzyme	unspecified application	3-deazaaristeromycin,3-deazaneplanocin,6'-C-methylneplanocin A,9-(2',3'-dihydroxycyclopent-4'-enyl)adenine,cyanovirin-N,neplanocin A	191	269378	29443
AKAP2	--	Q9Y2D5	0.335	0.0059	Other	other
AKR1B1	aldo-keto reductase family 1 member B	P15121	-0.053	0.0465	Cytoplasm	enzyme		sorbinil	231	11677	24192
ALDOA	aldolase, fructose-bisphosphate A	P04075	-0.346	0.000206	Cytoplasm	enzyme	unspecified application		226	11674	24189
ALG12	ALG12 alpha-1,6-mannosyltransferase	Q9BV10	0.435	0.0353	Cytoplasm	enzyme			79087	223774	315212
AMBRA1	autophagy and beclin 1 regulator 1	Q9C0C7	1.134	0.00759	Cytoplasm	other			55626	228361	59319
ANAPC4	anaphase promoting complex subunit 4	Q9UJX5	-0.932	0.00538	Nucleus	enzyme			29945	52206	305420
ANKHD1/ANKHD1-EIF4EBP3	ankyrin repeat and KH domain containing 1	Q8IWZ3	-0.145	0.00713	Cytoplasm	other			54882|404734	108857	100529260
ANKRD52	ankyrin repeat domain 52	Q8NB46	-0.594	0.0496	Nucleus	transcription regulator			283373	237615	362811
ANXA7	annexin A7	P20073	-0.016	0.0198	Plasma Membrane	ion channel			310	11750	155423
AP1B1	adaptor related protein complex 1 subunit beta 1	Q10567	0.075	0.0169	Cytoplasm	other			162	11764	29663
AP2A2	adaptor related protein complex 2 subunit alpha 2	O94973	0.346	0.0146	Cytoplasm	transporter			161	11772	81637
AP2B1	adaptor related protein complex 2 subunit beta 1	P63010	0.132	0.0292	Plasma Membrane	transporter			163		140670
AP3B1	adaptor related protein complex 3 subunit beta 1	O00203	0.008	0.00476	Plasma Membrane	transporter	diagnosis		8546	11774
AP3S1	adaptor related protein complex 3 subunit sigma 1	Q92572	0.056	0.0119	Cytoplasm	transporter			1176	11777	302290
APMAP	adipocyte plasma membrane associated protein	Q9HDC9	0.548	0.00496	Plasma Membrane	enzyme			57136	71881	366227
ARAF	A-Raf proto-oncogene, serine/threonine kinase	P10398	-0.625	0.023	Cytoplasm	kinase		cetuximab/irinotecan/vemurafenib,cetuximab/vemurafenib,cobimetinib/vemurafenib,crizotinib/vemurafenib,dabrafenib/trametinib/vemurafenib,ipilimumab/vemurafenib,irinotecan/panitumumab/vemurafenib,MLN2480,trametinib/vemurafenib,vemurafenib	369	11836	64363
ARAP1	ArfGAP with RhoGAP domain, ankyrin repeat and PH domain 1	Q96P48	-0.357	0.0406	Cytoplasm	other			116985	69710	361617
ARHGAP1	Rho GTPase activating protein 1	Q07960	-0.227	0.00716	Cytoplasm	other			392	228359	311193
ARHGAP19	Rho GTPase activating protein 19	Q14CB8	-0.298	0.0043	Cytoplasm	other	disease progression		84986	71085	679082
ARHGDIA	Rho GDP dissociation inhibitor alpha	P52565	-0.584	1.31e-05	Cytoplasm	other	unspecified application		396	192662	360678
ARL3	ADP ribosylation factor like GTPase 3	P36405	-0.243	0.00211	Cytoplasm	enzyme			403	56350	64664
ARL2BP	ADP ribosylation factor like GTPase 2 binding protein	Q9Y2Y0	-0.393	0.0109	Cytoplasm	transcription regulator			23568	107566	498910
ARL6IP6	ADP ribosylation factor like GTPase 6 interacting protein 6	Q8N6S5	-0.384	0.0138	Nucleus	other			151188	65103	499798
ARMC10	armadillo repeat containing 10	Q8N2F6	0.34	0.0418	Cytoplasm	other			83787	67211	296758
ARPC5	actin related protein 2/3 complex subunit 5	O15511	-0.77	0.0204	Cytoplasm	other	unspecified application		10092	67771	360854
ARPC1B	actin related protein 2/3 complex subunit 1B	O15143	-0.211	0.00127	Cytoplasm	other			10095	11867	54227
ARX	aristaless related homeobox	Q96QS3	-0.293	0.0121	Nucleus	transcription regulator			170302	11878	317268
ATAD2B	ATPase family AAA domain containing 2B	Q9ULI0	0.253	0.0375	Nucleus	other			54454	320817
ATG3	autophagy related 3	Q9NT62	-0.408	0.000191	Cytoplasm	enzyme			64422	67841	171415
ATG4B	autophagy related 4B cysteine peptidase	Q9Y4P1	-0.291	0.0134	Cytoplasm	peptidase			23192	66615	316640
ATOX1	antioxidant 1 copper chaperone	O00244	-0.304	0.00246	Cytoplasm	transporter			475	11927	84355
ATP11C	ATPase phospholipid transporting 11C	Q8NB49	0.406	0.0283	Plasma Membrane	transporter			286410	320940	317599
ATP6AP2	ATPase H+ transporting accessory protein 2	O75787	0.35	0.000496	Cytoplasm	transporter			10159	70495	302526
ATPAF1	ATP synthase mitochondrial F1 complex assembly factor 1	Q5TC12	0.333	0.0458	Cytoplasm	other			64756	230649	313510
ATXN2	ataxin 2	Q99700	-0.174	0.0298	Nucleus	other			6311	20239	288663
ATXN3	ataxin 3	P54252	-0.307	0.017	Nucleus	peptidase			4287	110616	60331
AUP1	AUP1 lipid droplet regulating VLDL assembly factor	Q9Y679	0.224	0.0415	Cytoplasm	other			550	11993	680423
BABAM1	BRISC and BRCA1 A complex member 1	Q9NWV8	-0.24	0.0025	Nucleus	other			29086	68251	290631
BAD	BCL2 associated agonist of cell death	Q92934	0.723	0.0083	Cytoplasm	other	efficacy		572	12015	64639
BCAR1	BCAR1 scaffold protein, Cas family member	P56945	-0.646	0.00234	Plasma Membrane	enzyme	prognosis		9564	12927	25414
BCAT1	branched chain amino acid transaminase 1	P54687	-0.285	0.00536	Cytoplasm	enzyme			586	12035	29592
BCAT2	branched chain amino acid transaminase 2	O15382	0.342	0.0335	Cytoplasm	enzyme			587	12036	64203
BCL10	BCL10 immune signaling adaptor	O95999	-0.412	0.0284	Cytoplasm	transcription regulator			8915	12042	83477
BCL11B	BAF chromatin remodeling complex subunit BCL11B	Q9C0K0	0.273	0.00804	Nucleus	transcription regulator			64919	58208	314423
BCL2L1	BCL2 like 1	Q07817	0.407	0.0161	Cytoplasm	other	efficacy,prognosis		598	12048	24888
BDH2	3-hydroxybutyrate dehydrogenase 2	Q9BUT1	-0.512	0.0273	Cytoplasm	enzyme			56898	69772	295458
BICD2	BICD cargo adaptor 2	Q8TD16	-0.298	3.83e-06	Cytoplasm	other			23299	76895	306809
BIN1	bridging integrator 1	O00499	-0.27	0.0377	Nucleus	other			274	30948	117028
BLMH	bleomycin hydrolase	Q13867	-0.047	0.000276	Cytoplasm	peptidase			642	104184	287552
BNIP1	BCL2 interacting protein 1	Q12981	0.23	9.54e-05	Cytoplasm	transporter			662	224630	140932
BORCS7	BLOC-1 related complex subunit 7	Q96B45	0.225	0.0069	Cytoplasm	other			119032	66439	294012
BPHL	biphenyl hydrolase like	Q86WA6	0.208	0.0166	Cytoplasm	enzyme			670	68021	361239
BRAT1	BRCA1 associated ATM activator 1	Q6PJG6	-0.304	0.00356	Nucleus	other			221927	231841	498150
BRD4	bromodomain containing 4	O60885	0.132	0.0311	Nucleus	kinase		AZD5153,BI 894999,PLX2853,PLX51107	23476
BRD9	bromodomain containing 9	Q9H8M2	0.285	0.0231	Nucleus	other			65980	105246	308067
BZW2	basic leucine zipper and W2 domains 2	Q9Y6E2	-0.035	0.0347	Cytoplasm	translation regulator			28969	66912	171439
C11orf54	chromosome 11 open reading frame 54	Q9H0W9	-0.354	0.0422	Nucleus	enzyme			28970	70984	363016
C12orf10	chromosome 12 open reading frame 10	Q9HB07	-0.177	0.0398	Nucleus	other			60314	60315	300258
C1orf112	chromosome 1 open reading frame 112	Q9NSG2	-0.951	0.0431	Other	other			55732	381306	498265
C1orf198	chromosome 1 open reading frame 198	Q9H425	-0.513	0.0344	Cytoplasm	other			84886	69551	498967
C1orf226	chromosome 1 open reading frame 226	A1L170	-0.489	0.0104	Other	other			400793	665574	100361087
C20orf27	chromosome 20 open reading frame 27	Q9GZN8	-0.115	0.05	Other	other			54976	67326	311428
C9orf78	chromosome 9 open reading frame 78	Q9NZ63	-0.122	0.0426	Other	other			51759	227707
CAMK1D	calcium/calmodulin dependent protein kinase ID	Q8IU85	-0.295	0.0222	Cytoplasm	kinase			57118	227541	307124
CANX	calnexin	P27824	0.156	0.00378	Cytoplasm	other	efficacy		821	12330	29144
CAPRIN1	cell cycle associated protein 1	Q14444	-0.631	0.00519	Plasma Membrane	other			4076	53872	362173
CBL	Cbl proto-oncogene	P22681	-0.353	0.0101	Nucleus	transcription regulator			867	12402	500985
CBR1	carbonyl reductase 1	P16152	-0.155	0.00086	Cytoplasm	enzyme			873	12408	29224|100360507|102556347
CCAR2	cell cycle and apoptosis regulator 2	Q8N163	0.263	0.0212	Cytoplasm	peptidase			57805	219158	306007
CCDC12	coiled-coil domain containing 12	Q8WUD4	0.193	0.00104	Other	other			151903	72654	363151
CCNA2	cyclin A2	P20248	-0.297	0.0196	Nucleus	other	efficacy,prognosis		890	12428	114494
CD99L2	CD99 molecule like 2	Q8TCZ2	0.308	0.0189	Plasma Membrane	other			83692	171486	500410
CDC27	cell division cycle 27	P30260	-0.1	0.00107	Nucleus	other			996	217232	360643
CDCA7	cell division cycle associated 7	Q9BWT1	-0.758	0.0359	Nucleus	other			83879	66953	311742
CDH12	cadherin 12	P55289	1.029	0.00353	Plasma Membrane	other			1010	215654	301887
CEP41	centrosomal protein 41	Q9BYV8	-0.459	0.00368	Cytoplasm	other			95681	83922	500069
CHAMP1	chromosome alignment maintaining phosphoprotein 1	Q96JM3	0.17	0.00868	Nucleus	other			283489	101994	306647
CHCHD3	coiled-coil-helix-coiled-coil-helix domain containing 3	Q9NX63	0.119	0.048	Cytoplasm	transcription regulator			54927	66075	296966
CHCHD4	coiled-coil-helix-coiled-coil-helix domain containing 4	Q8N4Q1	0.093	0.0444	Cytoplasm	enzyme			131474	72170	312559|100361898
CHMP2B	charged multivesicular body protein 2B	Q9UQN3	-0.226	0.00857	Cytoplasm	other			25978	68942	363720
CHMP4A	charged multivesicular body protein 4A	Q9BY43	-0.331	5.91e-05	Cytoplasm	other			29082
CHP1	calcineurin like EF-hand protein 1	Q99653	0.24	0.034	Cytoplasm	other			11261	56398	64152
CIAPIN1	cytokine induced apoptosis inhibitor 1	Q6FI81	-0.373	0.00395	Cytoplasm	other			57019	109006	307649
CIP2A	cell proliferation regulating inhibitor of protein phosphatase 2A	Q8TCG1	-0.545	0.0353	Cytoplasm	other			57650	224171	360711
CISD2	CDGSH iron sulfur domain 2	Q8N5K1	0.138	0.0474	Cytoplasm	other			493856	67006	295457
CLIC1	chloride intracellular channel 1	O00299	-0.299	0.00118	Nucleus	ion channel			1192	114584	406864
CLIC4	chloride intracellular channel 4	Q9Y696	-0.541	0.0056	Plasma Membrane	ion channel			25932	29876	83718
CNDP2	carnosine dipeptidase 2	Q96KP4	-0.292	0.0176	Cytoplasm	peptidase			55748	66054	291394
CNN3	calponin 3	Q15417	-0.41	0.0117	Cytoplasm	other			1266	71994	54321
CNNM4	cyclin and CBS domain divalent metal cation transport mediator 4	Q6P4Q7	0.432	0.0159	Plasma Membrane	transporter			26504	94220	363216
CNOT3	CCR4-NOT transcription complex subunit 3	O75175	-0.287	0.0274	Cytoplasm	other			4849	232791	308311
COMMD2	COMM domain containing 2	Q86X83	-0.194	0.0369	Other	other			51122	52245	688478
COPB1	coatomer protein complex subunit beta 1	P53618	0.012	0.0368	Cytoplasm	transporter			1315	70349	114023
COQ6	coenzyme Q6, monooxygenase	Q9Y2Z9	0.531	0.000844	Cytoplasm	enzyme			51004	217707	299195
COQ8B	coenzyme Q8B	Q96D53	0.385	0.0317	Cytoplasm	kinase			79934	76889	308453
CORO7/CORO7-PAM16	coronin 7	P57737	-0.563	1.62e-05	Cytoplasm	other			79585|100529144	78885	192276
COTL1	coactosin like F-actin binding protein 1	Q14019	-0.142	0.0102	Cytoplasm	other			23406	72042	361422
CPD	carboxypeptidase D	O75976	0.317	0.00402	Extracellular Space	peptidase			1362	12874	25306
CPVL	carboxypeptidase vitellogenic like	Q9H3G5	0.232	0.00462	Cytoplasm	peptidase			54504	71287	502774
CRK	CRK proto-oncogene, adaptor protein	P46108	-0.112	0.0155	Cytoplasm	other			1398	12928	54245
CRNKL1	crooked neck pre-mRNA splicing factor 1	Q9BZJ0	0.239	0.000438	Nucleus	other			51340	66877	100910202|102548514
CSDE1	cold shock domain containing E1	O75534	-0.144	0.044	Cytoplasm	enzyme			7812	229663	117180|100364335
CSE1L	chromosome segregation 1 like	P55060	0.033	0.023	Nucleus	transporter			1434	110750	362273
CSTF3	cleavage stimulation factor subunit 3	Q12996	0.01	0.0384	Nucleus	other			1479	228410	362178
CTTNBP2NL	CTTNBP2 N-terminal like	Q9P2B4	0.452	0.0117	Cytoplasm	other			55917	80281	310760
CXXC5	CXXC finger protein 5	Q7LFL8	-0.945	0.0323	Nucleus	other			51523	67393	291670
CZIB	CXXC motif containing zinc binding protein	Q9NWV4	-0.27	0.000604	Cytoplasm	other			54987	74098	298384
DAB2	DAB adaptor protein 2	P98082	-0.624	0.00342	Plasma Membrane	other			1601	13132	79128
DAD1	defender against cell death 1	P61803	0.441	0.0103	Cytoplasm	other			1603	13135	192275
DAG1	dystroglycan 1	Q14118	0.317	0.00295	Plasma Membrane	transmembrane receptor			1605	13138	114489
DAP	death associated protein	P51397	0.509	0.0221	Cytoplasm	transcription regulator			1611	223453	64322
DCAF16	DDB1 and CUL4 associated factor 16	Q9NXF7	-0.696	0.0453	Nucleus	other			54876
DCTPP1	dCTP pyrophosphatase 1	Q9H773	-0.287	0.00991	Cytoplasm	enzyme			79077	66422	192252
DDAH2	dimethylarginine dimethylaminohydrolase 2	O95865	-0.154	0.00803	Cytoplasm	enzyme			23564	51793	294239
DDRGK1	DDRGK domain containing 1	Q96HY6	0.377	0.0194	Extracellular Space	other			65992	77006	296162
DDX17	DEAD-box helicase 17	Q92841	0.354	0.0243	Nucleus	enzyme	unspecified application		10521	67040
DGLUCY	D-glutamate cyclase	Q7Z3D6	0.586	0.00107	Cytoplasm	enzyme			80017	217830	362769
DHCR7	7-dehydrocholesterol reductase	Q9UBM7	0.17	0.0143	Cytoplasm	enzyme	diagnosis		1717	13360	64191
DHPS	deoxyhypusine synthase	P49366	-0.15	0.000349	Cytoplasm	enzyme	efficacy	dapsone	1725	330817	288923
DHRS1	dehydrogenase/reductase 1	Q96LJ7	0.502	0.0351	Cytoplasm	enzyme			115817	52585	290234
DHRS4	dehydrogenase/reductase 4	Q9BTZ2	0.583	0.0159	Cytoplasm	enzyme			10901	28200	266686
DHRS7	dehydrogenase/reductase 7	Q9Y394	0.21	0.0464	Other	enzyme			51635	66375	299135
DHTKD1	dehydrogenase E1 and transketolase domain containing 1	Q96HY7	0.639	0.00446	Cytoplasm	enzyme			55526	209692	361272
DHX16	DEAH-box helicase 16	O60231	0.264	0.0441	Nucleus	enzyme			8449	69192	294232
DICER1	dicer 1, ribonuclease III	Q9UPY3	-0.215	0.00039	Cytoplasm	enzyme			23405	192119	299284
DLGAP5	DLG associated protein 5	Q15398	-0.733	4.94e-05	Nucleus	phosphatase			9787	218977	289997
DNAJB6	DnaJ heat shock protein family (Hsp40) member B6	O75190	0.614	0.0256	Nucleus	transcription regulator			10049	23950	362293
DNAJC3	DnaJ heat shock protein family (Hsp40) member C3	Q13217	0.188	0.00899	Cytoplasm	other			5611	100037258	63880
DNAJC19	DnaJ heat shock protein family (Hsp40) member C19	Q96DA6	0.252	0.0284	Cytoplasm	other			131118	67713|100503724
DNASE2	deoxyribonuclease 2, lysosomal	O00115	0.415	0.0169	Cytoplasm	enzyme			1777	13423	171575
DNM2	dynamin 2	P50570	-0.156	0.0343	Plasma Membrane	enzyme			1785	13430	25751
DNM3	dynamin 3	Q9UQ16	-0.845	0.0487	Cytoplasm	enzyme			26052	103967	171574
DOHH	deoxyhypusine hydroxylase	Q9BU89	-0.359	0.00254	Cytoplasm	enzyme			83475	102115	314644
DOLPP1	dolichyldiphosphatase 1	Q86YN1	0.5	0.0409	Cytoplasm	enzyme			57171	57170	296624
DPH2	diphthamide biosynthesis 2	Q9BQC3	-0.614	0.00222	Cytoplasm	enzyme			1802	67728	298452
DPP9	dipeptidyl peptidase 9	Q86TI2	-0.235	0.0498	Cytoplasm	peptidase			91039	224897	301130
DPYSL4	dihydropyrimidinase like 4	O14531	-0.838	0.0222	Cytoplasm	enzyme			10570	26757	25417
DTL	denticleless E3 ubiquitin protein ligase homolog	Q9NZJ0	-0.375	0.00401	Nucleus	other			51514	76843	305073
ECI1	enoyl-CoA delta isomerase 1	P42126	0.585	0.0172	Cytoplasm	enzyme			1632	13177	29740
ECI2	enoyl-CoA delta isomerase 2	O75521	0.163	0.0317	Cytoplasm	enzyme			10455	23986	291075
ECSIT	ECSIT signalling integrator	Q9BQ95	0.294	1.2e-05	Nucleus	transcription regulator			51295	26940	300447
EEA1	early endosome antigen 1	Q15075	0.338	0.00169	Cytoplasm	other			8411	216238	314764
EEF1A1	eukaryotic translation elongation factor 1 alpha 1	P68104	-1.115	0.00571	Cytoplasm	translation regulator			1915	13627	171361
EFCAB14	EF-hand calcium binding domain 14	O75071	0.311	0.0133	Other	other			9813	230648	298425
EFL1	elongation factor like GTPase 1	Q7Z2Z2	-0.356	0.0227	Cytoplasm	translation regulator			79631	101592	308789
EGLN1	egl-9 family hypoxia inducible factor 1	Q9GZT9	-0.273	0.0479	Cytoplasm	enzyme	prognosis		54583	112405	308913
EHD1	EH domain containing 1	Q9H4M9	0.137	0.0314	Cytoplasm	other			10938	13660	293692
EHD3	EH domain containing 3	Q9NZN3	-0.095	0.0304	Cytoplasm	other			30845	57440	192249
EHD4	EH domain containing 4	Q9H223	-0.204	0.00392	Plasma Membrane	enzyme			30844	98878	192204
EIF1AD	eukaryotic translation initiation factor 1A domain containing	Q8N9N8	-0.363	0.036	Nucleus	other			84285	69860	293673
EIF2B2	eukaryotic translation initiation factor 2B subunit beta	P49770	0.044	0.0372	Cytoplasm	other			8892	217715	84005
EIF3H	eukaryotic translation initiation factor 3 subunit H	O15372	0.185	0.0231	Cytoplasm	other			8667	68135	299899|100911110
EIF4E	eukaryotic translation initiation factor 4E	P06730	-0.531	0.00133	Cytoplasm	translation regulator	prognosis	ISIS 183750	1977	13684	117045
EIF4G3	eukaryotic translation initiation factor 4 gamma 3	O43432	-0.114	0.00546	Cytoplasm	translation regulator			8672	230861	298573
EIF5A	eukaryotic translation initiation factor 5A	P63241	-0.213	0.00546	Cytoplasm	translation regulator		SNS01-T nanoparticles	1984	276770	287444
ELAVL2	ELAV like RNA binding protein 2	Q12926	0.243	0.00615	Cytoplasm	other			1993	15569	286973
EMC2	ER membrane protein complex subunit 2	Q15006	0.439	0.0217	Nucleus	other			9694	66736	362905
EMD	emerin	P50402	-0.001	0.0193	Nucleus	other			2010	13726	25437
EML1	EMAP like 1	O00423	-0.566	0.0262	Cytoplasm	other			2009	68519	362783
ENG	endoglin	P17813	0.813	0.00744	Plasma Membrane	transmembrane receptor	disease progression,efficacy	carotuximab	2022	13805	497010
ENO2	enolase 2	P09104	-0.537	0.000793	Cytoplasm	enzyme	diagnosis,efficacy,prognosis,unspecified application		2026	13807	24334|100911625
ENSA	endosulfine alpha	O43768	-0.208	0.0439	Cytoplasm	transporter			2029	56205	60334
EPRS1	glutamyl-prolyl-tRNA synthetase 1	P07814	0.058	0.0264	Cytoplasm	enzyme			2058	107508	289352
ERCC4	ERCC excision repair 4, endonuclease catalytic subunit	Q92889	-0.672	0.0341	Nucleus	enzyme			2072	50505	304719|360465
ESD	esterase D	P10768	-0.094	0.00262	Cytoplasm	enzyme			2098	13885|100040682	290401
ETF1	eukaryotic translation termination factor 1	P62495	-0.111	0.00996	Cytoplasm	translation regulator			2107	225363	307503
EXOC2	exocyst complex component 2	Q96KP1	0.136	0.0107	Cytoplasm	transporter			55770	66482	171455
FABP5	fatty acid binding protein 5	Q01469	-0.559	9.19e-07	Cytoplasm	transporter	disease progression		2171	16592	140868
FADS3	fatty acid desaturase 3	Q9Y5Q0	1.135	0.0358	Plasma Membrane	enzyme			3995	60527	286922
FAM207A	family with sequence similarity 207 member A	Q9NSI2	-0.478	0.000269	Other	other			85395	108707	294333
FAM20B	FAM20B glycosaminoglycan xylosylkinase	O75063	0.126	0.023	Extracellular Space	enzyme			9917	215015	304885
FAM91A1	family with sequence similarity 91 member A1	Q658Y4	-0.334	0.000174	Cytoplasm	other			157769	210998	689997
FARP2	FERM, ARH/RhoGEF and pleckstrin domain protein 2	O94887	0.351	0.033	Cytoplasm	other			9855	227377	316639
FAS	Fas cell surface death receptor	P25445	0.123	0.00747	Plasma Membrane	transmembrane receptor	diagnosis,disease progression,efficacy	APO010	355	14102	246097
FBXL18	F-box and leucine rich repeat protein 18	Q96ME1	-0.772	0.0216	Cytoplasm	enzyme			80028	231863	678726
FDPS	farnesyl diphosphate synthase	P14324	-0.775	0.018	Cytoplasm	enzyme		alendronate/cholecalciferol,alendronic acid,ibandronic acid,minodronate,pamidronic acid,risedronic acid,zoledronic acid	2224	110196	83791
FEZ2	fasciculation and elongation protein zeta 2	Q9UHY8	-0.509	0.0172	Cytoplasm	other			9637	225020	94269
FNBP1	formin binding protein 1	Q96RU3	-0.239	0.0302	Nucleus	enzyme			23048	14269	192348
FNTA	farnesyltransferase, CAAX box, alpha	P49354	-0.128	0.00189	Cytoplasm	enzyme		lonafarnib	2339	14272	25318
FNTB	farnesyltransferase, CAAX box, beta	P49356	-0.365	0.00158	Cytoplasm	enzyme		lonafarnib	2342	110606	64511
FOXRED1	FAD dependent oxidoreductase domain containing 1	Q96CU9	0.355	0.00997	Cytoplasm	other			55572	235169
FPGS	folylpolyglutamate synthase	Q05932	-0.493	0.0314	Cytoplasm	enzyme		pralatrexate	2356	14287	687266
FUCA1	alpha-L-fucosidase 1	P04066	0.644	0.00272	Cytoplasm	enzyme			2517	71665	24375
FUNDC1	FUN14 domain containing 1	Q8IVP5	0.392	0.0282	Cytoplasm	other			139341	72018	363442
GALNS	galactosamine (N-acetyl)-6-sulfatase	P34059	0.774	0.0118	Cytoplasm	enzyme			2588	50917	292073
GALNT2	polypeptide N-acetylgalactosaminyltransferase 2	Q10471	0.254	0.0334	Cytoplasm	enzyme			2590	108148	292090
GANAB	glucosidase II alpha subunit	Q14697	-0.041	0.000406	Cytoplasm	enzyme		miglitol	23193	14376	293721
GARS1	glycyl-tRNA synthetase 1	P41250	-0.359	0.0104	Cytoplasm	enzyme			2617	353172	297113
GART	phosphoribosylglycinamide formyltransferase, phosphoribosylglycinamide synthetase, phosphoribosylaminoimidazole synthetase	P22102	-0.342	6.28e-07	Cytoplasm	enzyme	prognosis,safety	bevacizumab/erlotinib/pemetrexed,bevacizumab/paclitaxel/pemetrexed,bevacizumab/pemetrexed,gemcitabine/pemetrexed,lometrexol,pelitrexol,pembrolizumab/pemetrexed,pemetrexed	2618	14450	288259
GBA	glucosylceramidase beta	P04062	0.271	0.00269	Cytoplasm	enzyme			2629	14466	684536
GCLM	glutamate-cysteine ligase modifier subunit	P48507	-0.474	0.0023	Cytoplasm	enzyme			2730	14630	29739
GDAP1	ganglioside induced differentiation associated protein 1	Q8TB36	0.251	0.0212	Cytoplasm	other			54332	14545	312890
GET1	guided entry of tail-anchored proteins factor 1	O00258	0.33	0.0482	Extracellular Space	other			7485	71446	288233
GGCT	gamma-glutamylcyclotransferase	O75223	-0.334	0.0195	Cytoplasm	enzyme			79017	110175	362368
GLB1	galactosidase beta 1	P16278	0.336	0.0349	Cytoplasm	enzyme			2720	12091	316033
GLO1	glyoxalase I	Q04760	-0.234	0.0139	Cytoplasm	enzyme			2739	109801	294320
GMFB	glia maturation factor beta	P60983	-0.344	0.0347	Cytoplasm	growth factor			2764	63985	81661
GMPPB	GDP-mannose pyrophosphorylase B	Q9Y5P6	-0.758	0.0415	Cytoplasm	enzyme			29925	331026	363145
GMPS	guanine monophosphate synthase	P49915	-0.299	7.68e-05	Nucleus	enzyme		glutamine amidotransferase inhibitor	8833	229363	295088
GNAI2	G protein subunit alpha i2	P04899	0.213	0.0043	Plasma Membrane	enzyme			2771	14678	81664
GNPNAT1	glucosamine-phosphate N-acetyltransferase 1	Q96EK6	-0.117	0.0255	Cytoplasm	enzyme			64841	54342	498486
GOLGA4	golgin A4	Q13439	0.336	8.99e-06	Cytoplasm	other			2803	54214	501069
GOPC	golgi associated PDZ and coiled-coil motif containing	Q9HD26	0.256	0.0216	Cytoplasm	transporter			57120	94221
GOSR1	golgi SNAP receptor complex member 1	O95249	0.197	0.0488	Cytoplasm	transporter			9527	53334	94189
GPHN	gephyrin	Q9NQX3	-0.191	0.00023	Plasma Membrane	enzyme			10243	268566	64845
GPI	glucose-6-phosphate isomerase	P06744	-0.345	6.64e-05	Extracellular Space	enzyme	unspecified application		2821	14751	292804
GPS1	G protein pathway suppressor 1	Q13098	-0.207	0.015	Nucleus	other			2873	209318	117039
GSK3B	glycogen synthase kinase 3 beta	P49841	-0.417	0.00616	Nucleus	kinase	efficacy	enzastaurin,glycogen synthase kinase-3beta inhibitor	2932	56637	84027
GSS	glutathione synthetase	P48637	-0.152	0.00785	Cytoplasm	enzyme		N-acetyl-L-cysteine	2937	14854	25458
GSTO1	glutathione S-transferase omega 1	P78417	-0.364	0.0204	Cytoplasm	enzyme	unspecified application		9446	14873	114846
GTF2H2	general transcription factor IIH subunit 2	Q13888	-0.396	0.0329	Nucleus	transcription regulator			2966	23894	294693
GTF2I	general transcription factor IIi	P78347	0.139	0.00227	Nucleus	transcription regulator			2969	14886	353256
GTPBP1	GTP binding protein 1	O00178	-0.196	0.0288	Cytoplasm	enzyme			9567	14904	300077
GTPBP6	GTP binding protein 6 (putative)	O43824	0.275	0.00182	Other	other			8225	107999
GTPBP10	GTP binding protein 10	A4D1E9	0.255	0.0409	Cytoplasm	other			85865	207704	312054
GXYLT1	glucoside xylosyltransferase 1	Q4G148	0.275	0.0331	Cytoplasm	enzyme			283464	223827	300173
HAT1	histone acetyltransferase 1	O14929	-0.127	0.00527	Nucleus	enzyme			8520	107435	296501
HAUS3	HAUS augmin like complex subunit 3	Q68CZ6	-0.557	0.0459	Cytoplasm	other			79441	231123	680477
HAUS4	HAUS augmin like complex subunit 4	Q9H6D7	0.085	0.0175	Cytoplasm	other			54930	219072	305882
HAUS6	HAUS augmin like complex subunit 6	Q7Z4H7	-0.365	0.00432	Cytoplasm	other			54801	230376
HAUS8	HAUS augmin like complex subunit 8	Q9BT25	-0.68	0.04	Cytoplasm	other			93323	76478	290626
HBS1L	HBS1 like translational GTPase	Q9Y450	-0.254	0.0116	Cytoplasm	translation regulator			10767	56422	293408
HDDC2	HD domain containing 2	Q7Z4H3	-0.404	0.0182	Cytoplasm	other			51020	69692	361462
HDHD3	haloacid dehalogenase like hydrolase domain containing 3	Q9BSH5	0.541	0.0139	Cytoplasm	enzyme			81932	72748	688746
HDHD5	haloacid dehalogenase like hydrolase domain containing 5	Q9BXW7	0.327	0.0106	Cytoplasm	other			27440	214932	312680
HEBP1	heme binding protein 1	Q9NRV9	-0.234	0.0155	Cytoplasm	other			50865	15199	362454
HECTD3	HECT domain E3 ubiquitin protein ligase 3	Q5T447	-0.181	0.0248	Cytoplasm	enzyme			79654	76608	313525
HEXA	hexosaminidase subunit alpha	P06865	0.444	0.00463	Cytoplasm	enzyme			3073	15211	300757
HINT3	histidine triad nucleotide binding protein 3	Q9NQE9	0.239	0.0175	Cytoplasm	enzyme			135114	66847	246769
HIRIP3	HIRA interacting protein 3	Q9BW71	-0.282	0.0483	Nucleus	other			8479	233876	361650
HLA-A	major histocompatibility complex, class I, A	P01892	0.454	0.0196	Plasma Membrane	other	efficacy,response to therapy		3105	14963|14964|14972|15006|15007|15013|15015|15018|69717|110557|667977	24973|24974|309603|309607|368153|414779|414783|414790|414792|414793|414819|100364500
HMGB3	high mobility group box 3	O15347	-0.101	0.032	Nucleus	other			3149		688583
HMGCR	3-hydroxy-3-methylglutaryl-CoA reductase	P04035	-0.814	3.34e-05	Cytoplasm	enzyme	efficacy	amlodipine/atorvastatin,amlodipine/ezetimibe/losartan/rosuvastatin,aspirin/pravastatin,atorvastatin,atorvastatin/choline fenofibrate,atorvastatin/ezetimibe,atorvastatin/niacin,beta-hydroxy simvastatin acid,cerivastatin,choline fenofibrate/simvastatin,ezetimibe/fluvastatin,ezetimibe/rosuvastatin,ezetimibe/simvastatin,fenofibrate/simvastatin,fenofibric acid/rosuvastatin,fluvastatin,lovastatin,lovas…	3156	15357	25675
HOOK1	hook microtubule tethering protein 1	Q9UJC3	-0.357	0.000468	Cytoplasm	other			51361	77963	313370
HOOK3	hook microtubule tethering protein 3	Q86VS8	-0.255	0.0196	Cytoplasm	other			84376	320191	306548
HOXD8	homeobox D8	P13378	-0.482	0.011	Nucleus	transcription regulator			3234	15437
HPF1	histone PARylation factor 1	Q9NWY4	-0.523	0.0314	Nucleus	other			54969	72612	290706
HSP90AA4P	heat shock protein 90 alpha family class A member 4, pseudogene	Q58FG1	0.811	0.0165	Other	other			3323
HTATIP2	HIV-1 Tat interactive protein 2	Q9BUP3	0.359	0.00816	Nucleus	transcription regulator	efficacy		10553	53415	292935
IDH1	isocitrate dehydrogenase (NADP(+)) 1	O75874	-0.031	0.0488	Cytoplasm	enzyme	unspecified application	BAY1436032,DS-1001,IDH1 inhibitor,IDH305,ivosidenib,olutasidenib	3417	15926	24479
IFIT5	interferon induced protein with tetratricopeptide repeats 5	Q13325	-0.397	0.0456	Plasma Membrane	other			24138
IFT122	intraflagellar transport 122	Q9HBG6	-0.503	0.0463	Nucleus	other			55764	81896	312651
IGBP1	immunoglobulin binding protein 1	P78318	-0.385	0.0122	Cytoplasm	phosphatase			3476	18518	58845
IMPDH1	inosine monophosphate dehydrogenase 1	P20839	-0.299	0.00165	Cytoplasm	enzyme		6-mercaptopurine/prednisone/thioguanine,cytarabine/daunorubicin/thioguanine,cytarabine/thioguanine,IFNA2B/ribavirin,interferon alfacon-1/ribavirin,methylprednisolone/mycophenolate mofetil,mycophenolate mofetil,mycophenolate mofetil/prednisone,mycophenolic acid,nitazoxanide/peginterferon alfa-2a/ribavirin,PEG-interferon alfa-2a/ribavirin,pegintron/ribavirin,ribavirin,thioguanine,VX-944	3614	23917	362329
INTS6	integrator complex subunit 6	Q9UL03	-0.336	0.00401	Nucleus	enzyme			26512	18130	361057
IPO9	importin 9	Q96P70	-0.061	0.0415	Nucleus	transporter			55705	226432	304817
IQGAP3	IQ motif containing GTPase activating protein 3	Q86VI3	-0.438	0.0177	Plasma Membrane	other			128239	404710	310621
IRF2BPL	interferon regulatory factor 2 binding protein like	Q9H1B7	-0.2	0.0087	Nucleus	enzyme			64207	238330	314329
ISOC2	isochorismatase domain containing 2	Q96AB3	0.504	0.000167	Cytoplasm	enzyme			79763	664994	684270
ISYNA1	inositol-3-phosphate synthase 1	Q9NPH2	-0.216	9.93e-05	Cytoplasm	enzyme			51477	71780	290651
ITGA5	integrin subunit alpha 5	P08648	0.107	0.0117	Plasma Membrane	transmembrane receptor	prognosis		3678	16402	315346
ITPA	inosine triphosphatase	Q9BY32	-0.13	0.00609	Cytoplasm	enzyme	safety		3704	16434	311422
ITPRID2	ITPR interacting domain containing 2	P28290	-0.25	0.0114	Plasma Membrane	other			6744	70599	311146
JPT2	Jupiter microtubule associated homolog 2	Q9H910	0.006	0.00281	Cytoplasm	other			90861	52009	360492
KANK2	KN motif and ankyrin repeat domains 2	Q63ZY3	0.258	0.0251	Nucleus	transcription regulator			25959	235041	100361376
KCNE3	potassium voltage-gated channel subfamily E regulatory subunit 3	Q9Y6H6	-1.229	0.0104	Plasma Membrane	ion channel			10008	57442	63883
KDM1B	lysine demethylase 1B	Q8NB78	-0.352	0.0383	Nucleus	enzyme			221656
KIAA2013	KIAA2013	Q8IYS2	0.393	0.0307	Other	other			90231	77034	313699
KIFBP	kinesin family binding protein	Q96EK5	-0.356	0.0161	Cytoplasm	enzyme			26128	72320	606294
L2HGDH	L-2-hydroxyglutarate dehydrogenase	Q9H9P8	0.192	0.00415	Cytoplasm	enzyme			79944	217666	314196
LAMTOR2	late endosomal/lysosomal adaptor, MAPK and MTOR activator 2	Q9Y2Q5	0.151	0.0477	Cytoplasm	other			28956	83409	295234
LCMT1	leucine carboxyl methyltransferase 1	Q9UIC8	-0.706	0.0117	Cytoplasm	enzyme			51451	30949	361643
LDHA	lactate dehydrogenase A	P00338	-0.055	0.039	Cytoplasm	enzyme	efficacy,unspecified application		3939	16828
LETMD1	LETM1 domain containing 1	Q6P1Q0	0.39	0.0182	Plasma Membrane	other	unspecified application		25875	68614	681352
LGALS3BP	galectin 3 binding protein	Q08380	0.293	0.000272	Plasma Membrane	transmembrane receptor	prognosis		3959	19039	245955
LMAN1	lectin, mannose binding 1	P49257	0.318	0.0203	Cytoplasm	other			3998	70361	116666
LPCAT1	lysophosphatidylcholine acyltransferase 1	Q8NF37	0.238	0.038	Cytoplasm	enzyme			79888	210992	361467
LPCAT3	lysophosphatidylcholine acyltransferase 3	Q6P1A2	0.41	0.00157	Plasma Membrane	enzyme			10162	14792	362434
LRRFIP2	LRR binding FLII interacting protein 2	Q9Y608	-0.38	0.043	Cytoplasm	other			9209
LTN1	listerin E3 ubiquitin protein ligase 1	O94822	-0.219	0.014	Nucleus	enzyme			26046	78913	288308
LZIC	leucine zipper and CTNNBIP1 domain containing	Q8WZA0	-0.136	0.00575	Other	other			84328	69151	366507
MAD2L1	mitotic arrest deficient 2 like 1	Q13257	-0.324	0.00764	Nucleus	other			4085	56150	297176
MADD	MAP kinase activating death domain	Q8WXG6	-0.432	0.00375	Cytoplasm	other			8567	228355	94193
MAGOH	mago homolog, exon junction complex subunit	P61326	-0.145	0.0258	Nucleus	other			4116	17149	298385
MAIP1	matrix AAA peptidase interacting protein 1	Q8WWC4	0.254	0.0185	Cytoplasm	other			79568	68115	301418
MAOA	monoamine oxidase A	P21397	0.518	0.0464	Cytoplasm	enzyme		benzphetamine,CX-1370,dextroamphetamine,fenfluramine/phentermine,iproniazid,isocarboxazid,ladostigil,MAO-A inhibitor,methamphetamine,moclobemide,N-(2-indanyl)glycinamide,phenelzine,phentermine,phentermine/topiramate,procainamide,tranylcypromine	4128	17161	29253
MAP1S	microtubule associated protein 1S	Q66K74	-0.336	0.00165	Cytoplasm	enzyme			55201	270058	290640
MAP2K1	mitogen-activated protein kinase kinase 1	Q02750	-0.271	0.00129	Cytoplasm	kinase		ARRY-424704,AS703988,binimetinib,binimetinib/cetuximab/encorafenib,binimetinib/encorafenib,binimetinib/encorafenib/panitumumab,cetuximab/dabrafenib/trametinib,cobimetinib,cobimetinib/vemurafenib,dabrafenib/ipilimumab/trametinib,dabrafenib/panitumumab/trametinib,dabrafenib/trametinib,dabrafenib/trametinib/vemurafenib,E 6201,FCN-159,MKK1 inhibitor,PD184352,pimasertib,refametinib,selumetinib,TAK 733…	5604	26395	170851
MAP3K7	mitogen-activated protein kinase kinase kinase 7	O43318	-0.427	0.00253	Cytoplasm	kinase			6885		313121
MAPK1	mitogen-activated protein kinase 1	P28482	-0.185	0.00556	Cytoplasm	kinase	efficacy	ASN007,ASTX029,binimetinib,KO-947,LTT462,LY-3007113,LY3214996,MAP kinase1 inhibitor,pexmetinib,ulixertinib	5594	26413	116590
MAPRE1	microtubule associated protein RP/EB family member 1	Q15691	-0.298	0.0125	Cytoplasm	other			22919	13589	114764
MARCKS	myristoylated alanine rich protein kinase C substrate	P29966	-0.69	0.00311	Plasma Membrane	other		BIO-11006	4082
MAT2B	methionine adenosyltransferase 2B	Q9NZL9	0.312	0.0182	Cytoplasm	enzyme			27430	108645	683630
MAU2	MAU2 sister chromatid cohesion factor	Q9Y6X3	0.418	0.0144	Nucleus	other			23383	74549	290668
MAZ	MYC associated zinc finger protein	P56270	-0.67	0.0305	Nucleus	transcription regulator			4150	17188	691842
MCM4	minichromosome maintenance complex component 4	P33991	-0.165	0.0026	Nucleus	enzyme	disease progression		4173	17217	29728
MCUR1	mitochondrial calcium uniporter regulator 1	Q96AQ8	0.581	0.00623	Cytoplasm	other			63933	76137	291034
MDH1	malate dehydrogenase 1	P40925	-0.558	0.00138	Cytoplasm	enzyme			4190	17449	24551
MECP2	methyl-CpG binding protein 2	P51608	0.263	0.0484	Nucleus	transcription regulator	unspecified application		4204	17257	29386
MED27	mediator complex subunit 27	Q6P2C8	-0.443	0.048	Nucleus	transcription regulator			9442	68975	296612
MEGF8	multiple EGF like domains 8	Q7Z7M0	0.922	0.0316	Extracellular Space	other			1954	269878	114029
MEMO1	mediator of cell motility 1	Q9Y316	-0.44	0.0116	Cytoplasm	other			51072	76890	298787
MEST	mesoderm specific transcript	Q5EB52	0.34	0.0307	Cytoplasm	peptidase			4232	17294	58827
METTL5	methyltransferase like 5	Q9NRN9	-0.308	0.00721	Other	enzyme			29081	75422	502632
METTL2B	methyltransferase like 2B	Q6P1Q9	-0.715	0.0301	Other	enzyme			55798
MGAT1	mannosyl (alpha-1,3-)-glycoprotein beta-1,2-N-acetylglucosaminyltransferase	P26572	0.34	0.0219	Cytoplasm	enzyme			4245	17308	81519
MGME1	mitochondrial genome maintenance exonuclease 1	Q9BQP7	-0.06	0.0422	Cytoplasm	enzyme			92667	74528	296200
MICU2	mitochondrial calcium uptake 2	Q8IYU8	0.473	0.024	Cytoplasm	other			221154	68514	171433
MIS12	MIS12 kinetochore complex component	Q9H081	-0.442	0.0459	Nucleus	other			79003	67139	501706
MIS18A	MIS18 kinetochore protein A	Q9NYP9	-0.553	0.00552	Nucleus	other			54069	66578	288272
MLEC	malectin	Q14165	0.52	0.0245	Plasma Membrane	other			9761	109154	304543
MLH1	mutL homolog 1	P40692	-0.417	0.0138	Nucleus	enzyme	diagnosis,efficacy,prognosis		4292	17350	81685
MNAT1	MNAT1 component of CDK activating kinase	P51948	-0.256	0.000446	Nucleus	other			4331	17420	266713
MORF4L2	mortality factor 4 like 2	Q15014	-0.38	0.0374	Nucleus	other			9643	56397	317413
MPI	mannose phosphate isomerase	P34949	-0.454	0.00211	Cytoplasm	enzyme			4351	110119	300741
MRI1	methylthioribose-1-phosphate isomerase 1	Q9BV20	-0.287	0.0254	Cytoplasm	translation regulator			84245	67873	288912
MRPL1	mitochondrial ribosomal protein L1	Q9BYD6	0.195	0.00237	Cytoplasm	other			65008	94061	289491|100359687
MRPL13	mitochondrial ribosomal protein L13	Q9BYD1	0.246	3.7e-06	Cytoplasm	other			28998	68537	299938
MRPL16	mitochondrial ribosomal protein L16	Q9NX20	-0.029	0.00232	Cytoplasm	other			54948	94063	293754
MRPL19	mitochondrial ribosomal protein L19	P49406	0.199	0.0173	Cytoplasm	other			9801	56284	297372
MRPL21	mitochondrial ribosomal protein L21	Q7Z2W9	0.226	0.0474	Cytoplasm	other			219927	353242	309140
MRPL22	mitochondrial ribosomal protein L22	Q9NWU5	0.726	0.00146	Cytoplasm	other			29093	216767	287302
MRPL28	mitochondrial ribosomal protein L28	Q13084	0.226	0.00419	Cytoplasm	other			10573	68611	497876
MRPL37	mitochondrial ribosomal protein L37	Q9BZE1	0.292	0.0216	Cytoplasm	enzyme			51253	56280	56281
MRPL39	mitochondrial ribosomal protein L39	Q9NYK5	0.346	0.000585	Cytoplasm	other			54148	27393	684304
MRPL44	mitochondrial ribosomal protein L44	Q9H9J2	0.512	0.0177	Cytoplasm	enzyme			65080	69163	301552
MRPL46	mitochondrial ribosomal protein L46	Q9H2W6	0.131	0.0412	Cytoplasm	other			26589	67308	293054
MRPL49	mitochondrial ribosomal protein L49	Q13405	0.37	0.000683	Cytoplasm	enzyme			740	18120	309176
MRPL58	mitochondrial ribosomal protein L58	Q14197	0.246	0.0483	Cytoplasm	enzyme			3396	68572	303673
MRPS10	mitochondrial ribosomal protein S10	P82664	0.293	0.0236	Cytoplasm	other			55173	64657	363187
MRPS35	mitochondrial ribosomal protein S35	P82673	0.024	0.0271	Cytoplasm	other			60488	232536	297727
MT-CO1	cytochrome c oxidase subunit I	P00395	0.454	0.0445	Cytoplasm	enzyme			4512	17708	26195
MT-CYB	cytochrome b	P00156	0.936	0.0114	Cytoplasm	enzyme		atovaquone,atovaquone/proguanil	4519	17711	26192
MT-ND1	NADH dehydrogenase, subunit 1 (complex I)	P03886	0.442	0.0241	Cytoplasm	enzyme	unspecified application		4535	17716	26193
MT-ND4	NADH dehydrogenase, subunit 4 (complex I)	P03905	0.674	0.017	Cytoplasm	enzyme	unspecified application		4538	17719	26201
MTDH	metadherin	Q86UE4	0.113	0.031	Cytoplasm	transcription regulator	prognosis		92140	67154	170910
MTERF1	mitochondrial transcription termination factor 1	Q99551	0.47	0.0245	Cytoplasm	transcription regulator			7978	208595|545725
MTG1	mitochondrial ribosome associated GTPase 1	Q9BT17	0.186	0.0261	Cytoplasm	enzyme			92170	212508	100910751
MTIF2	mitochondrial translational initiation factor 2	P46199	0.208	0.0167	Cytoplasm	translation regulator			4528	76784	305606
MTR	5-methyltetrahydrofolate-homocysteine methyltransferase	Q99707	-0.474	0.0471	Cytoplasm	enzyme		cyanocobalamin,hydroxocobalamin,mecobalamin	4548	238505	81522
MYH9	myosin heavy chain 9	P35579	-0.144	0.0253	Cytoplasm	enzyme	unspecified application		4627	17886	100911597
MYO18A	myosin XVIIIA	Q92614	0.275	0.0067	Cytoplasm	other			399687	360013	360570
MYO9B	myosin IXB	Q13459	-0.759	0.0232	Cytoplasm	enzyme			4650	17925	25486
MYORG	myogenesis regulating glycosidase (putative)	Q6NSJ0	0.221	0.017	Nucleus	other			57462	329828	366360
MZT2B	mitotic spindle organizing protein 2B	Q6NZ67	-0.306	0.0242	Cytoplasm	other			80097
NAA10	N(alpha)-acetyltransferase 10, NatA catalytic subunit	P41227	-0.255	0.0321	Nucleus	enzyme			8260	56292	363518
NAA15	N(alpha)-acetyltransferase 15, NatA auxiliary subunit	Q9BXJ9	-0.088	0.0332	Nucleus	transcription regulator			80155	74838	310399
NAGK	N-acetylglucosamine kinase	Q9UJ70	-0.188	0.000775	Cytoplasm	kinase			55577	56174	297393
NAP1L1	nucleosome assembly protein 1 like 1	P55209	-0.382	0.0472	Nucleus	other			4673	53605	89825
NCBP3	nuclear cap binding subunit 3	Q53F19	0.179	0.0334	Nucleus	other			55421	66874	360563
NCOA2	nuclear receptor coactivator 2	Q15596	0.218	0.00712	Nucleus	transcription regulator			10499	17978	83724
NCOR1	nuclear receptor corepressor 1	O75376	0.103	0.00776	Nucleus	transcription regulator			9611	20185	54299
NDEL1	nudE neurodevelopment protein 1 like 1	Q9GZM8	-0.142	0.0418	Nucleus	peptidase			81565	83431	170845
NDUFAF1	NADH:ubiquinone oxidoreductase complex assembly factor 1	Q9Y375	0.39	0.0081	Cytoplasm	other			51103	69702	296086
NDUFAF2	NADH:ubiquinone oxidoreductase complex assembly factor 2	Q8N183	0.181	0.0413	Cytoplasm	enzyme			91942	75597	361894
NDUFAF7	NADH:ubiquinone oxidoreductase complex assembly factor 7	Q7L592	0.335	0.0216	Cytoplasm	enzyme			55471	73694	298748
NDUFB1	NADH:ubiquinone oxidoreductase subunit B1	O75438	0.665	0.0296	Cytoplasm	enzyme			4707	102631912
NDUFB10	NADH:ubiquinone oxidoreductase subunit B10	O96000	0.302	0.0138	Cytoplasm	enzyme			4716	68342	681418
NDUFC2	NADH:ubiquinone oxidoreductase subunit C2	O95298	0.408	0.0431	Cytoplasm	enzyme			4718	68197	293130
NDUFS1	NADH:ubiquinone oxidoreductase core subunit S1	P28331	0.222	0.00019	Cytoplasm	enzyme			4719	227197	301458
NDUFS2	NADH:ubiquinone oxidoreductase core subunit S2	O75306	0.485	0.0271	Cytoplasm	enzyme			4720	226646	289218
NDUFS3	NADH:ubiquinone oxidoreductase core subunit S3	O75489	0.513	0.00654	Cytoplasm	enzyme			4722	68349	295923
NDUFS5	NADH:ubiquinone oxidoreductase subunit S5	O43920	0.146	0.00455	Cytoplasm	enzyme			4725
NDUFS7	NADH:ubiquinone oxidoreductase core subunit S7	O75251	0.406	0.00891	Cytoplasm	enzyme			374291	75406	362837
NDUFS8	NADH:ubiquinone oxidoreductase core subunit S8	O00217	1.003	0.00519	Cytoplasm	enzyme			4728	225887	293652
NDUFV1	NADH:ubiquinone oxidoreductase core subunit V1	P49821	0.337	0.0414	Cytoplasm	enzyme			4723	17995	293655
NDUFV3	NADH:ubiquinone oxidoreductase subunit V3	P56181	0.371	0.0366	Cytoplasm	enzyme			4731	78330	64539
NECTIN2	nectin cell adhesion molecule 2	Q92692	0.32	8.18e-05	Plasma Membrane	transmembrane receptor			5819	19294	308417
NELFB	negative elongation factor complex member B	Q8WX92	0.199	0.0165	Nucleus	other			25920	58202	311796
NFS1	NFS1 cysteine desulfurase	Q9Y697	0.229	0.000107	Cytoplasm	enzyme			9054	18041	84594|100911034
NKRF	NFKB repressing factor	O15226	0.3	0.012	Nucleus	transcription regulator			55922	77286
NKX2-2	NK2 homeobox 2	O95096	0.563	0.0407	Nucleus	transcription regulator			4821	18088	366214
NLN	neurolysin	Q9BYT8	-0.245	0.0222	Cytoplasm	peptidase			57486	75805	117041
NME2	NME/NM23 nucleoside diphosphate kinase 2	P22392	-0.189	0.0153	Nucleus	kinase			4831	18103	83782
NOB1	NIN1 (RPN12) binding protein 1 homolog	Q9ULX3	-0.177	0.031	Nucleus	enzyme			28987	67619	291996
NOL3	nucleolar protein 3	O60936	-0.514	0.0186	Nucleus	other			8996	78688	85383
NOS1AP	nitric oxide synthase 1 adaptor protein	O75052	-0.191	0.0286	Cytoplasm	other			9722
NQO1	NAD(P)H quinone dehydrogenase 1	P15559	-0.269	0.0492	Cytoplasm	enzyme	diagnosis,unspecified application		1728	18104	24314
NRBP1	nuclear receptor binding protein 1	Q9UHY1	-0.162	0.0324	Nucleus	kinase			29959	192292	619579
NRGN	neurogranin	Q92686	-1.502	0.00797	Cytoplasm	other			4900
NSMCE4A	NSE4 homolog A, SMC5-SMC6 complex component	Q9NXX6	-0.429	0.0301	Nucleus	other			54780	67872	293528
NT5DC1	5'-nucleotidase domain containing 1	Q5TFE4	-0.303	0.00824	Other	other			221294	319638	294456
NTHL1	nth like DNA glycosylase 1	P78549	-0.288	0.021	Nucleus	enzyme			4913	18207	29541
NTMT1	N-terminal Xaa-Pro-Lys N-methyltransferase 1	Q9BV86	-0.173	0.0177	Nucleus	enzyme			28989	66617	362103
NUDCD2	NudC domain containing 2	Q8WVJ2	-0.49	0.000323	Cytoplasm	other			134492	52653	287199
NUDT1	nudix hydrolase 1	P36639	-0.556	0.0475	Extracellular Space	phosphatase		karonudib	4521	17766	117260
NUDT2	nudix hydrolase 2	P50583	-0.52	0.00627	Plasma Membrane	phosphatase			318	66401	297998
NUDT3	nudix hydrolase 3	O95989	-0.156	0.0218	Cytoplasm	phosphatase			11165	56409	294292
NUDT11	nudix hydrolase 11	Q96G61	-0.376	0.0105	Cytoplasm	phosphatase			55190	58242|102954	367747|680248
NUDT16L1	nudix hydrolase 16 like 1	Q9BRJ7	0.365	0.0459	Cytoplasm	other			84309	66911	497867
NUTF2	nuclear transport factor 2	P61970	-0.343	0.0245	Nucleus	transporter			10204	68051|621832	291981
OBSCN	obscurin, cytoskeletal calmodulin and titin-interacting RhoGEF	Q5VST9	0.776	0.035	Cytoplasm	kinase			84033	380698	338458
OGFR	opioid growth factor receptor	Q9NZT2	-0.478	0.000606	Plasma Membrane	other		enkephalin, methionine	11054	72075	83525
ORMDL1	ORMDL sphingolipid biosynthesis regulator 1	Q9P0S3	0.609	0.0471	Cytoplasm	other			94101	227102
OTUD6B	OTU deubiquitinase 6B	Q8N6M0	-0.452	0.00125	Other	other			51633	72201	297911
OXSR1	oxidative stress responsive kinase 1	O95747	-0.296	0.00141	Nucleus	kinase			9943	108737	316064
PABPC1	poly(A) binding protein cytoplasmic 1	P11940	-0.344	0.0265	Cytoplasm	translation regulator			26986	18458	171350
PAICS	phosphoribosylaminoimidazole carboxylase and phosphoribosylaminoimidazolesuccinocarboxamide synthase	P22234	-0.378	0.00722	Cytoplasm	enzyme			10606	67054	140946
PAK2	p21 (RAC1) activated kinase 2	Q13177	-0.31	0.00157	Cytoplasm	kinase			5062	224105	100910732
PARK7	Parkinsonism associated deglycase	Q99497	-0.282	0.0359	Nucleus	enzyme	diagnosis		11315	57320	117287
PATZ1	POZ/BTB and AT hook containing zinc finger 1	Q9HBE1	-0.255	0.0339	Nucleus	transcription regulator			23598	56218	305471
PBX2	PBX homeobox 2	P40425	-0.339	0.0106	Nucleus	transcription regulator			5089	18515	406164
PCYT2	phosphate cytidylyltransferase 2, ethanolamine	Q99447	-0.293	0.0102	Cytoplasm	enzyme			5833	68671	89841
PDCD2	programmed cell death 2	Q16342	0.1	0.0199	Nucleus	other			5134	18567	58934
PDHX	pyruvate dehydrogenase complex component X	O00330	0.18	0.0203	Cytoplasm	enzyme			8050	27402
PEF1	penta-EF-hand domain containing 1	Q9UBV8	0.441	0.0287	Cytoplasm	other			553115	67898	297900
PELO	pelota mRNA surveillance and ribosome rescue factor	Q9BRX2	-0.528	0.00146	Nucleus	other			53918	105083	294754
PEX19	peroxisomal biogenesis factor 19	P40855	-0.226	0.0379	Cytoplasm	other			5824	19298	289233|100911356|102548286
PFDN1	prefoldin subunit 1	O60925	-0.146	0.0418	Cytoplasm	transcription regulator			5201	67199	361310
PFKL	phosphofructokinase, liver type	P17858	-0.295	0.0212	Cytoplasm	kinase			5211	18641	25741
PFKP	phosphofructokinase, platelet	Q01813	-0.166	0.00281	Cytoplasm	kinase			5214	56421	60416
PGAM1	phosphoglycerate mutase 1	P18669	-0.215	0.000198	Cytoplasm	phosphatase			5223	18648	24642
PGLS	6-phosphogluconolactonase	O95336	-0.083	1.69e-05	Cytoplasm	enzyme			25796	66171	290636
PHF3	PHD finger protein 3	Q92576	0.082	0.00259	Nucleus	other			23469	213109	363210
PIEZO1	piezo type mechanosensitive ion channel component 1	Q92508	0.477	0.0403	Cytoplasm	ion channel			9780	234839	361430
PIGT	phosphatidylinositol glycan anchor biosynthesis class T	Q969N2	0.298	0.0147	Cytoplasm	enzyme			51604	78928	296360
PIN4	peptidylprolyl cis/trans isomerase, NIMA-interacting 4	Q9Y237	-0.394	0.00518	Nucleus	enzyme			5303	69713	684441
PIR	pirin	O00625	-0.22	0.00261	Nucleus	transcription regulator			8544	69656	363465
PITRM1	pitrilysin metallopeptidase 1	Q5JRX3	0.245	7.21e-05	Cytoplasm	peptidase			10531	69617	307081
PKN1	protein kinase N1	Q16512	-0.437	8.21e-05	Cytoplasm	kinase			5585	320795	29355
PKN2	protein kinase N2	Q16513	-0.179	0.0314	Cytoplasm	kinase			5586	109333	207122
PMM2	phosphomannomutase 2	O15305	-0.346	0.00462	Cytoplasm	enzyme			5373	54128	302915
PMPCA	peptidase, mitochondrial processing alpha subunit	Q10713	0.341	0.0398	Cytoplasm	peptidase			23203	66865	296588
PNPLA6	patatin like phospholipase domain containing 6	Q8IY17	0.768	2.71e-05	Cytoplasm	enzyme			10908	50767	360753
POFUT1	protein O-fucosyltransferase 1	Q9H488	0.241	0.0482	Cytoplasm	enzyme			23509	140484	311551
POLE2	DNA polymerase epsilon 2, accessory subunit	P56282	-0.928	2.16e-05	Nucleus	enzyme		bortezomib/cladribine/rituximab,cladribine,cladribine/cytarabine/daunorubicin,cladribine/cytarabine/decitabine,cladribine/cytarabine/filgrastim,cladribine/cytarabine/filgrastim/idarubicin,cladribine/cytarabine/filgrastim/idarubicin/plerixafor,cladribine/cytarabine/filgrastim/mitoxantrone,cladribine/peginterferon alfa-2a,cladribine/recombinant interferon,cladribine/rituximab	5427	18974	299112
POLR2C	RNA polymerase II subunit C	P19387	-0.402	0.00749	Nucleus	enzyme			5432	20021	361365
POMP	proteasome maturation protein	Q9Y244	-0.517	0.00102	Nucleus	other			51371	66537	288455|100911238
PON2	paraoxonase 2	Q15165	-0.37	0.0458	Plasma Membrane	enzyme			5445	330260	296851
POP4	POP4 homolog, ribonuclease P/MRP subunit	O95707	-0.092	0.046	Nucleus	enzyme			10775	66161	292831
PPA1	inorganic pyrophosphatase 1	Q15181	-0.688	0.000113	Cytoplasm	enzyme			5464	67895	294504
PPA2	inorganic pyrophosphatase 2	Q9H2U2	0.312	0.0283	Cytoplasm	enzyme			27068	74776	310856
PPIL2	peptidylprolyl isomerase like 2	Q13356	0.327	0.0287	Nucleus	enzyme			23759	66053	360746
PPP1R9A	protein phosphatase 1 regulatory subunit 9A	Q9ULJ8	-0.807	0.0358	Plasma Membrane	other			55607	243725	84685
PPP2R1B	protein phosphatase 2 scaffold subunit Abeta	P30154	-0.242	0.0143	Plasma Membrane	phosphatase			5519	73699	315648
PPP2R2A	protein phosphatase 2 regulatory subunit Balpha	P63151	-0.372	0.000832	Cytoplasm	phosphatase			5520	71978	117104
PPP2R5D	protein phosphatase 2 regulatory subunit B'delta	Q14738	-0.148	0.00729	Nucleus	phosphatase			5528	21770	363193
PPT2	palmitoyl-protein thioesterase 2	Q9UMR5	0.461	0.031	Cytoplasm	enzyme			9374	54397	54398
PRDX2	peroxiredoxin 2	P32119	-0.895	5.19e-06	Cytoplasm	enzyme			7001	21672	29338
PREP	prolyl endopeptidase	P48147	-0.453	0.00297	Cytoplasm	peptidase		Z 321	5550	19072	83471
PRKCI	protein kinase C iota	P41743	-0.168	0.0396	Cytoplasm	kinase	unspecified application	ingenol mebutate	5584	18759	84006
PROSER2	proline and serine rich 2	Q86WR7	-0.183	0.0131	Other	other			254427	227545	683460
PRPF6	pre-mRNA processing factor 6	O94906	0.101	8.35e-07	Nucleus	transcription regulator			24148	68879	366276
PRPF8	pre-mRNA processing factor 8	Q6P2Q9	0.192	0.000173	Nucleus	other			10594	192159	287530
PRPF40A	pre-mRNA processing factor 40 homolog A	O75400	0.179	0.0116	Nucleus	other			55660	56194	295607
PRPSAP2	phosphoribosyl pyrophosphate synthetase associated protein 2	O60256	-0.163	0.00107	Other	other			5636	212627	117272
PRRC2B	proline rich coiled-coil 2B	Q5JSZ5	0.075	0.0473	Other	other			84726	227723	296637
PSAT1	phosphoserine aminotransferase 1	Q9Y617	-0.551	0.0299	Cytoplasm	enzyme			29968	107272	293820
PSMF1	proteasome inhibitor subunit 1	Q92530	-0.105	0.0103	Cytoplasm	other	diagnosis		9491	228769	689852
PSMG3	proteasome assembly chaperone 3	Q9BT73	-0.231	0.0227	Other	other			84262	66506	100361517
PTGES3	prostaglandin E synthase 3	Q15185	-0.307	6.62e-05	Cytoplasm	enzyme			10728	56351|100043508	362809
PTGR1	prostaglandin reductase 1	Q14914	-0.343	0.0124	Cytoplasm	enzyme			22949	67103	192227
PTPN11	protein tyrosine phosphatase non-receptor type 11	Q06124	-0.192	0.0335	Cytoplasm	phosphatase		JAB-3068,RMC-4630,TNO155	5781	19247	25622
PTPN12	protein tyrosine phosphatase non-receptor type 12	Q05209	-0.641	0.00678	Cytoplasm	phosphatase			5782	19248	117255
PTRH2	peptidyl-tRNA hydrolase 2	Q9Y3E5	0.271	0.00416	Cytoplasm	enzyme			51651	217057	287593
QSOX2	quiescin sulfhydryl oxidase 2	Q6ZRP7	0.268	0.000139	Other	enzyme			169714	227638	681023
RAB10	RAB10, member RAS oncogene family	P61026	0.246	0.0102	Cytoplasm	enzyme			10890	19325	50993
RAB13	RAB13, member RAS oncogene family	P51153	0.689	0.0446	Plasma Membrane	enzyme			5872	68328	81756
RAB21	RAB21, member RAS oncogene family	Q9UL25	0.222	4.69e-06	Cytoplasm	enzyme			23011	216344	299799
RABAC1	Rab acceptor 1	Q9UI14	0.574	0.0101	Cytoplasm	other			10567	14470	83583
RABL6	RAB, member RAS oncogene family like 6	Q3YEC7	-0.31	0.00426	Cytoplasm	other			55684	227624	362084
RAD51	RAD51 recombinase	Q06609	-0.543	0.000653	Nucleus	enzyme	efficacy,response to therapy	CYT-0851	5888	19361	499870
RAP2C	RAP2C, member of RAS oncogene family	Q9Y3L5	0.202	0.0105	Cytoplasm	enzyme			57826	72065	302495
RASA1	RAS p21 protein activator 1	P20936	-0.223	0.0442	Cytoplasm	transporter			5921	218397	25676
RBM4	RNA binding motif protein 4	Q9BWF3	0.279	0.00617	Nucleus	other			5936	19653	293663
RBM4B	RNA binding motif protein 4B	Q9BQ04	0.246	0.00822	Nucleus	other			83759	66704	474154
RCC1L	RCC1 like	Q96I51	0.372	0.00431	Cytoplasm	other			81554	94254	360796
RDH13	retinol dehydrogenase 13	Q8NBN7	0.445	0.021	Cytoplasm	enzyme			112724	108841	361504
REEP6	receptor accessory protein 6	Q96HR9	0.276	0.0293	Plasma Membrane	other			92840	70335	362835
REPS1	RALBP1 associated Eps domain containing 1	Q96D71	0.06	0.0175	Plasma Membrane	other			85021	19707
RETREG2	reticulophagy regulator family member 2	Q8NC44	0.404	0.0483	Other	other			79137	227298	363252
RFC1	replication factor C subunit 1	P35251	0.177	0.0412	Nucleus	transcription regulator			5981	19687	89809
RHOA	ras homolog family member A	P61586	-0.527	0.0304	Cytoplasm	enzyme			387	11848	117273
RIC8A	RIC8 guanine nucleotide exchange factor A	Q9NPQ8	-0.3	0.0456	Cytoplasm	other			60626	101489	293614
RIOK1	RIO kinase 1	Q9BRS2	-0.485	0.000274	Cytoplasm	kinase			83732	71340	291061
RMDN1	regulator of microtubule dynamics 1	Q96DB5	-0.017	0.0118	Cytoplasm	other			51115	66302	500419
RNASEH2A	ribonuclease H2 subunit A	O75792	-0.36	0.0203	Nucleus	enzyme			10535	69724	364974
RNF25	ring finger protein 25	Q96BH1	-0.742	0.0254	Nucleus	transcription regulator			64320	57751	301515
RPE	ribulose-5-phosphate-3-epimerase	Q96AT9	-0.277	0.00259	Cytoplasm	enzyme			6120	66646	501157
RPS11	ribosomal protein S11	P62280	-0.13	0.0372	Cytoplasm	other			6205	27207	81774
RSKR	ribosomal protein S6 kinase related	Q96LW2	-0.227	0.0117	Other	kinase			124923	216976	685208
RWDD1	RWD domain containing 1	Q9H446	-0.298	0.0466	Cytoplasm	other			51389	66521	259218
SAAL1	serum amyloid A like 1	Q96ER3	-0.635	0.00592	Other	other			113174	78935	691143
SALL1	spalt like transcription factor 1	Q9NSC2	-0.156	0.0409	Nucleus	transcription regulator			6299	58198	307740
SAMD4B	sterile alpha motif domain containing 4B	Q5PRF9	-0.149	0.00386	Cytoplasm	other			55095	233033	308473
SARS1	seryl-tRNA synthetase 1	P49591	-0.169	0.00322	Cytoplasm	enzyme			6301	20226	266975
SBF1	SET binding factor 1	O95248	-0.837	0.0183	Plasma Membrane	phosphatase			6305	77980	300147
SCAMP4	secretory carrier membrane protein 4	Q969E2	0.711	0.0152	Cytoplasm	other			113178	56214	65170
SCFD1	sec1 family domain containing 1	Q8WVM8	0.367	0.0412	Cytoplasm	transporter			23256	76983	54350
SCNN1G	sodium channel epithelial 1 gamma subunit	P51170	1.017	0.00526	Plasma Membrane	ion channel		amiloride,amiloride/hydrochlorothiazide,hydrochlorothiazide/triamterene,triamterene	6340	20278	24768
SCO1	SCO cytochrome c oxidase assembly protein 1	O75880	0.45	0.000143	Cytoplasm	other			6341	52892	497930
SDHA	succinate dehydrogenase complex flavoprotein subunit A	P31040	0.229	0.004	Cytoplasm	enzyme			6389	66945	157074
SERF2	small EDRK-rich factor 2	P84101	-0.443	0.033	Other	other			10169	378702	502663
SERPINB6	serpin family B member 6	P35237	-0.046	0.0227	Cytoplasm	other			5269	20719	291085
SF3B1	splicing factor 3b subunit 1	O75533	0.229	0.0174	Nucleus	other		H3B-8800	23451	81898	84486
SHPK	sedoheptulokinase	Q9UHJ6	-0.033	0.0083	Cytoplasm	kinase			23729	74637	287479
SHTN1	shootin 1	A0MZ66	-0.344	0.000107	Plasma Membrane	other			57698	71653	292139
SIDT2	SID1 transmembrane family member 2	Q8NBJ9	0.532	0.0175	Cytoplasm	transporter			51092	214597	315617
SIRT3	sirtuin 3	Q9NTG7	0.518	0.0342	Cytoplasm	enzyme			23410	64384	293615
SLC12A4	solute carrier family 12 member 4	Q9UP95	-0.429	0.027	Plasma Membrane	transporter		bumetanide	6560	20498	29501
SLC25A4	solute carrier family 25 member 4	P12235	0.597	0.0267	Cytoplasm	transporter		clodronic acid	291	11739	85333
SLC25A22	solute carrier family 25 member 22	Q9H936	0.078	0.00719	Cytoplasm	transporter			79751	68267	100911440
SLC35B2	solute carrier family 35 member B2	Q8TB61	0.229	0.00143	Cytoplasm	transporter			347734	73836	501103
SLC35E1	solute carrier family 35 member E1	Q96K37	0.476	0.0147	Cytoplasm	other			79939	270066	498599
SLC9A1	solute carrier family 9 member A1	P19634	0.455	0.0273	Plasma Membrane	ion channel		amiloride,amiloride/hydrochlorothiazide	6548	20544	24782
SLIRP	SRA stem-loop interacting RNA binding protein	Q9GZT3	0.188	0.0291	Cytoplasm	other			81892	380773	688717
SLITRK5	SLIT and NTRK like family member 5	O94991	0.621	0.0434	Plasma Membrane	other			26050	75409	306152
SLK	STE20 like kinase	Q9H2G2	-0.202	5.63e-05	Nucleus	kinase			9748	20874	54308
SMS	spermine synthase	P52788	-0.217	0.0103	Cytoplasm	enzyme		(±)-2-hydroxyoleic acid	6611	20603|671878	363469
SNIP1	Smad nuclear interacting protein 1	Q8TAD8	0.158	0.014	Nucleus	other			79753	76793	313588|100912429
SNRPGP15	small nuclear ribonucleoprotein polypeptide G pseudogene 15	A8MWD9	0.335	0.0432	Other	other			100130932
SQSTM1	sequestosome 1	Q13501	-0.66	0.0264	Cytoplasm	transcription regulator			8878	18412	113894
SRA1	steroid receptor RNA activator 1	Q9HD15	-0.441	0.0046	Nucleus	transcription regulator			10011	24068	252891
SRGAP2	SLIT-ROBO Rho GTPase activating protein 2	O75044	-0.108	0.0443	Cytoplasm	other			23380	14270	360840
SRRM1	serine and arginine repetitive matrix 1	Q8IYB3	0.942	0.0143	Nucleus	other			10250
STAT3	signal transducer and activator of transcription 3	P40763	-0.163	0.0106	Nucleus	transcription regulator	diagnosis,efficacy,prognosis,response to therapy	danvatirsen,golotimod,OPB-31121,OPB-51602,STAT3 inhibitor,TTI-101	6774	20848	25125
STAU2	staufen double-stranded RNA binding protein 2	Q9NUL3	-0.281	0.0191	Cytoplasm	other			27067	29819	171500
STOML2	stomatin like 2	Q9UJZ1	0.154	0.043	Plasma Membrane	other	prognosis		30968	66592	298203
STRAP	serine/threonine kinase receptor associated protein	Q9Y3F4	-0.135	0.0229	Plasma Membrane	other			11171	20901	297699
STX3	syntaxin 3	Q13277	0.364	0.0402	Plasma Membrane	transporter			6809	20908	81802
STX5	syntaxin 5	Q13190	0.278	0.00894	Cytoplasm	transporter			6811	56389	65134
SUMO3	small ubiquitin like modifier 3	P55854	-0.074	0.0357	Nucleus	other			6612	20610	499417
SUPT6H	SPT6 homolog, histone chaperone and transcription elongation factor	Q7KZ85	0.099	0.0484	Nucleus	transcription regulator			6830	20926	303281
SUPV3L1	Suv3 like RNA helicase	Q8IYB8	0.395	0.00178	Cytoplasm	enzyme			6832	338359	294385
SURF4	surfeit 4	O15260	0.883	0.00226	Cytoplasm	other			6836	20932	619346
SYF2	SYF2 pre-mRNA splicing factor	O95926	-0.386	0.0317	Nucleus	other			25949	68592	170933
SYVN1	synoviolin 1	Q86TM6	0.635	0.0471	Cytoplasm	transporter			84447	74126	361712
SZRD1	SUZ RNA binding domain containing 1	Q7Z422	-0.284	0.00833	Other	other			26099	213491	500575
TAOK3	TAO kinase 3	Q9H2K8	-0.376	0.0436	Cytoplasm	kinase			51347	330177	304530
TARBP1	TAR (HIV-1) RNA binding protein 1	Q13395	-0.466	0.00811	Nucleus	transcription regulator			6894	212728	679346
TBC1D23	TBC1 domain family member 23	Q9NUY8	0.268	0.0469	Cytoplasm	other			55773	67581	304019
TBCA	tubulin folding cofactor A	O75347	-0.434	0.00233	Cytoplasm	other			6902	21371	366995
TBCE	tubulin folding cofactor E	Q15813	-0.708	1.73e-05	Cytoplasm	other			6905	70430	361255
TCAF1	TRPM8 channel associated factor 1	Q9Y4C2	-0.51	0.00329	Plasma Membrane	other			9747	77574	362353
TENT2	terminal nucleotidyltransferase 2	Q6PIY7	0.57	0.0418	Nucleus	enzyme			167153	100715	361878
TES	testin LIM domain protein	Q9UGI8	-0.212	0.0339	Plasma Membrane	other			26136	21753	500040
TGS1	trimethylguanosine synthase 1	Q96RS0	-0.264	0.0178	Nucleus	enzyme			96764	116940	312947
THNSL1	threonine synthase like 1	Q8IYQ7	0.37	0.028	Nucleus	kinase			79896	208967	498805
THY1	Thy-1 cell surface antigen	P04216	-0.179	0.0245	Plasma Membrane	other	diagnosis,disease progression		7070	21838	24832
TIMM9	translocase of inner mitochondrial membrane 9	Q9Y5J7	0.268	0.0257	Cytoplasm	transporter			26520	30056	171139
TIMM17B	translocase of inner mitochondrial membrane 17B	O60830	0.666	0.0194	Cytoplasm	transporter			10245	21855
TIPRL	TOR signaling pathway regulator	O75663	-0.399	0.0476	Cytoplasm	other			261726	226591	360869
TKT	transketolase	P29401	-0.297	3.27e-06	Cytoplasm	enzyme			7086	21881	64524
TMEM165	transmembrane protein 165	Q9HC07	0.53	0.0172	Plasma Membrane	other			55858	21982	364137
TMEM199	transmembrane protein 199	Q8N511	0.514	0.0343	Cytoplasm	other			147007	195040	303332
TMEM201	transmembrane protein 201	Q5SNT2	0.263	0.0446	Nucleus	other			199953	230917	691426
TMEM222	transmembrane protein 222	Q9H0R3	0.734	0.0407	Other	other			84065	52174	313021
TMEM87A	transmembrane protein 87A	Q8NBN3	0.224	0.000112	Cytoplasm	other			25963	211499	366170
TMSB10/TMSB4X	thymosin beta 4 X-linked	P63313	-0.883	0.0075	Cytoplasm	other	diagnosis		7114|9168	100042318	50665|81814
TMX3	thioredoxin related transmembrane protein 3	Q96JJ7	0.096	0.0402	Cytoplasm	enzyme			54495	67988	682967
TNKS1BP1	tankyrase 1 binding protein 1	Q9C0C2	-0.101	0.0481	Nucleus	other			85456	228140	295707
TOM1L2	target of myb1 like 2 membrane trafficking protein	Q6ZVM7	0.072	0.0264	Cytoplasm	transporter			146691	216810	360537
TOPBP1	DNA topoisomerase II binding protein 1	Q92547	-0.468	0.000193	Nucleus	other			11073	235559	315969
TP53RK	TP53 regulating kinase	Q96S44	-0.282	0.000827	Nucleus	kinase			112858	76367|381406	362272|685619
TPD52	tumor protein D52	P55327	-0.284	0.0321	Cytoplasm	other	diagnosis,unspecified application		7163	21985	294900
TPI1	triosephosphate isomerase 1	P60174	-0.007	0.0497	Cytoplasm	enzyme	diagnosis,unspecified application		7167	21991	100911515
TPRG1L	tumor protein p63 regulated 1 like	Q5T0D9	0.476	0.0074	Cytoplasm	other			127262	67808	687090
TPRN	taperin	Q4KMQ1	0.206	0.00719	Extracellular Space	other			286262	97031	499749
TPSAB1/TPSB2	tryptase alpha/beta 1	P20231	0.699	0.0194	Extracellular Space	peptidase			7177|64499	17229	29268
TRABD	TraB domain containing	Q9H4I3	-0.252	0.000931	Extracellular Space	other			80305	67976	300142
TRAPPC5	trafficking protein particle complex 5	Q8IUR0	-0.307	0.0358	Cytoplasm	other			126003	66682	363858
TRIP6	thyroid hormone receptor interactor 6	Q15654	-0.258	5.75e-05	Extracellular Space	cytokine			7205	22051	686323
TRMT1	tRNA methyltransferase 1	Q9NXH9	-0.173	0.0353	Extracellular Space	enzyme			55621	212528	288914
TRMT5	tRNA methyltransferase 5	Q32P41	-0.211	0.0302	Cytoplasm	other			57570	76357	362754
TRMT2A	tRNA methyltransferase 2 homolog A	Q8IZ69	-0.529	0.00929	Other	kinase			27037	15547	287953
TSTA3	tissue specific transplantation antigen P35B	Q13630	0.084	0.0226	Plasma Membrane	enzyme			7264	22122	300036
TTC19	tetratricopeptide repeat domain 19	Q6DKK2	0.433	0.00942	Cytoplasm	other			54902	72795	691506
TUBA1A	tubulin alpha 1a	Q71U36	-0.36	0.0209	Cytoplasm	other	unspecified application	6-mercaptopurine/vincristine,bevacizumab/docetaxel,bevacizumab/docetaxel/prednisone/thalidomide/zoledronic acid,bevacizumab/paclitaxel,bevacizumab/paclitaxel/pemetrexed,bevacizumab/paclitaxel/topotecan,capecitabine/docetaxel,capecitabine/docetaxel/gemcitabine,capecitabine/docetaxel/oxaliplatin/trastuzumab,cevipabulin,colchicine,colchicine/probenecid,cyclophosphamide/daunorubicin/imatinib/predniso…	7846	22142	64158
TUBB8	tubulin beta 8 class VIII	Q3ZCM7	-0.37	0.00559	Cytoplasm	other			347688
TUBB	tubulin beta class I	P07437	-0.618	0.000137	Cytoplasm	other	efficacy	ixabepilone,ixabepilone/rifampin	203068	22154	29214
TUBB4B	tubulin beta 4B class IVb	P68371	-0.19	3.49e-06	Cytoplasm	other	unspecified application	6-mercaptopurine/vincristine,ABT-751,bevacizumab/docetaxel,bevacizumab/docetaxel/prednisone/thalidomide/zoledronic acid,bevacizumab/paclitaxel,bevacizumab/paclitaxel/pemetrexed,bevacizumab/paclitaxel/topotecan,BMS-275183,capecitabine/docetaxel,capecitabine/docetaxel/gemcitabine,capecitabine/docetaxel/oxaliplatin/trastuzumab,cevipabulin,colchicine,colchicine/probenecid,cyclophosphamide/daunorubici…	10383	227613	296554
TWISTNB	TWIST neighbor	Q3B726	0.023	0.0351	Nucleus	other			221830	28071|667501	362728
TXNDC17	thioredoxin domain containing 17	Q9BRA2	-0.396	0.00109	Cytoplasm	enzyme			84817	52700	287474
TXNRD1	thioredoxin reductase 1	Q16881	-0.374	0.00325	Cytoplasm	enzyme		arsenic trioxide,arsenic trioxide/cytarabine/methotrexate,arsenic trioxide/daunorubicin/tretinoin,arsenic trioxide/gemtuzumab ozogamicin/tretinoin,arsenic trioxide/idarubicin/tretinoin,arsenic trioxide/tretinoin,ethaselen	7296	50493	58819
UAP1	UDP-N-acetylglucosamine pyrophosphorylase 1	Q16222	-0.285	0.000674	Nucleus	enzyme			6675	107652	498272
UBA2	ubiquitin like modifier activating enzyme 2	Q9UBT2	-0.369	0.00757	Cytoplasm	enzyme	unspecified application		10054	50995	308508
UBA5	ubiquitin like modifier activating enzyme 5	Q9GZZ9	-0.266	0.00105	Cytoplasm	enzyme			79876	66663	300968
UBA6	ubiquitin like modifier activating enzyme 6	A0AVT1	-0.222	0.0339	Cytoplasm	enzyme			55236	231380	305268
UBE2I	ubiquitin conjugating enzyme E2 I	P63279	-0.181	0.0178	Nucleus	enzyme	disease progression		7329	22196	25573
UBE2K	ubiquitin conjugating enzyme E2 K	P61086	-0.227	0.00308	Cytoplasm	transcription regulator			3093	53323	289623
UBE2M	ubiquitin conjugating enzyme E2 M	P61081	-0.142	0.0142	Cytoplasm	enzyme			9040	22192	361509
UBE2N	ubiquitin conjugating enzyme E2 N	P61088	-0.437	0.017	Cytoplasm	enzyme			7334	93765	116725
UBE2O	ubiquitin conjugating enzyme E2 O	Q9C0C9	-0.452	0.0314	Nucleus	enzyme			63893	217342	303689
UBE2V1	ubiquitin conjugating enzyme E2 V1	Q13404	-0.197	0.027	Nucleus	transcription regulator			7335	66589	296390|679539|100912618
UCHL3	ubiquitin C-terminal hydrolase L3	P15374	-0.323	0.00207	Cytoplasm	peptidase			7347	50933	498560
UFD1	ubiquitin recognition factor in ER associated degradation 1	Q92890	-0.104	0.0167	Cytoplasm	peptidase			7353	22230	84478
UPF3B	UPF3B regulator of nonsense mediated mRNA decay	Q9BZI7	0.536	0.00617	Nucleus	transporter			65109	68134	313449
UQCR10	ubiquinol-cytochrome c reductase, complex III subunit X	Q9UDW1	0.705	0.0435	Cytoplasm	enzyme			29796	66152	685322
UQCRC1	ubiquinol-cytochrome c reductase core protein 1	P31930	0.16	0.00625	Cytoplasm	enzyme			7384	22273	301011
URM1	ubiquitin related modifier 1	Q9BTM9	-0.708	0.0131	Cytoplasm	other			81605	68205	311840
USP3	ubiquitin specific peptidase 3	Q9Y6I4	-0.501	0.0311	Cytoplasm	peptidase			9960	235441	363084
USP14	ubiquitin specific peptidase 14	P54578	-0.152	0.00352	Cytoplasm	peptidase		VLX1570	9097	59025	291796
USP30	ubiquitin specific peptidase 30	Q70CQ3	1.153	0.0253	Cytoplasm	peptidase			84749	100756	304579
USP33	ubiquitin specific peptidase 33	Q8TEY7	0.22	0.0197	Cytoplasm	peptidase			23032	170822	310960
VAC14	VAC14 component of PIKFYVE complex	Q08AM6	0.248	0.0374	Cytoplasm	other			55697	234729	307842
VDAC3	voltage dependent anion channel 3	Q9Y277	0.304	0.0167	Cytoplasm	ion channel			7419	22335	83532
VEZT	vezatin, adherens junctions transmembrane protein	Q9HBM0	0.169	0.00526	Plasma Membrane	other			55591	215008	299738
VIRMA	vir like m6A methyltransferase associated	Q69YN4	0.146	0.00182	Nucleus	other			25962	66185	313061
VPS25	vacuolar protein sorting 25 homolog	Q9BRG1	-0.372	0.0479	Cytoplasm	other			84313	28084	681059
VPS4A	vacuolar protein sorting 4 homolog A	Q9UN37	-0.257	0.000149	Cytoplasm	enzyme			27183	116733	246772
WDR5	WD repeat domain 5	P61964	0.316	0.0405	Nucleus	transcription regulator			11091	140858	362093
YAP1	Yes associated protein 1	P46937	-0.136	0.00235	Nucleus	transcription regulator			10413	22601
YARS1	tyrosyl-tRNA synthetase 1	P54577	-0.164	0.0289	Cytoplasm	enzyme			8565	107271	313047
YBEY	ybeY metalloendoribonuclease	P58557	0.206	0.0469	Cytoplasm	enzyme			54059	216119	361822
YEATS2	YEATS domain containing 2	Q9ULM3	0.283	0.0182	Nucleus	transcription regulator			55689	208146	498112
YTHDC1	YTH domain containing 1	Q96MU7	0.291	0.0423	Cytoplasm	other			91746	231386	170956
ZC3H8	zinc finger CCCH-type containing 8	Q8N5P1	0.363	0.0104	Nucleus	transcription regulator			84524	57432	311414
ZC3HAV1L	zinc finger CCCH-type containing, antiviral 1 like	Q96H79	-0.439	0.0312	Cytoplasm	other			92092	209032	362341
ZDHHC17	zinc finger DHHC-type containing 17	Q8IUH5	0.418	0.0025	Cytoplasm	enzyme			23390	320150	366889
ZFHX4	zinc finger homeobox 4	Q86UP3	0.993	0.0431	Nucleus	transcription regulator			79776	80892	310250
ZMAT2	zinc finger matrin-type 2	Q96NC0	0.348	0.0217	Nucleus	other			153527	66492	679898
ZNF217	zinc finger protein 217	O75362	-0.398	0.00553	Nucleus	transcription regulator	prognosis		7764	228913	311764
ZNF346	zinc finger protein 346	Q9UL40	0.168	0.0453	Nucleus	other	diagnosis		23567	26919	306765
ZNF629	zinc finger protein 629	Q9UEG4	0.309	0.0197	Nucleus	transcription regulator			23361	320683	308998
ZPR1	ZPR1 zinc finger	O75312	-0.325	0.00698	Nucleus	other			8882	22687	500989
